# Supplementary material for: Iron-Fueled Life in the Continental Subsurface: Deep Mine Microbial Observatory, South Dakota, USA
Source: Appl Environ Microbiol. 2021 Sep 28;87(20):e00832-21. doi: 10.1128/AEM.00832-21 (PMC8478452; doi:10.1128/AEM.00832-21)
Supplement: Supplemental file 2 — Table S1. Download AEM.00832-21-s0002.xlsx, XLSX file, 0.01 MB [file aem.00832-21-s0002.xlsx]

## Sheet: supp_table1
pathway	call	category	gene_function	Gene.abbreviation
Ammonia oxidation	metabolic	Nitrogen cycling	Ammonia oxidation	amoA
Ammonia oxidation	metabolic	Nitrogen cycling	Ammonia oxidation	amoC
Ammonia oxidation	metabolic	Nitrogen cycling	Ammonia oxidation	amoB
Carbon fixation	metabolic	Carbon fixation	3 Hydroxypropionate cycle	prpE
Carbon fixation	metabolic	Carbon fixation	3HP/4HB	abfD
Carbon fixation	metabolic	Carbon fixation	3HP/4HB	K14466
Carbon fixation	metabolic	Carbon fixation	CBB cycle - Rubisco	Form I
Carbon fixation	metabolic	Carbon fixation	CBB cycle - Rubisco	Form II
Carbon fixation	metabolic	Carbon fixation	CBB cycle - Rubisco	Form II/III
Carbon fixation	metabolic	Carbon fixation	Reverse TCA cycle	aclA
Carbon fixation	metabolic	Carbon fixation	Reverse TCA cycle	aclB
Carbon fixation	metabolic	Carbon fixation	Wood Ljungdahl pathway	cdhD
Carbon fixation	metabolic	Carbon fixation	Wood Ljungdahl pathway	cdhE
Carbon fixation	metabolic	Carbon fixation	Wood Ljungdahl pathway	cooS
hydrogen oxidation	metabolic	Hydrogenases	FeFe hydrogenase	fefe-group-a13
hydrogen oxidation	metabolic	Hydrogenases	FeFe hydrogenase	fefe-group-c1
hydrogen oxidation	metabolic	Hydrogenases	FeFe hydrogenase	fefe-group-c3
hydrogen oxidation	metabolic	Hydrogenases	FeFe hydrogenase	fefe-group-b
hydrogen oxidation	metabolic	Hydrogenases	FeFe hydrogenase	fefe-group-c2
hydrogen oxidation	metabolic	Hydrogenases	FeFe hydrogenase	fefe-group-a4
hydrogen oxidation	metabolic	Hydrogenases	Ni-Fe Hydrogenase	nife-group-1
hydrogen oxidation	metabolic	Hydrogenases	Ni-Fe Hydrogenase	nife-group-3abd
hydrogen oxidation	metabolic	Hydrogenases	Ni-Fe Hydrogenase	nife-group-4a-g
hydrogen oxidation	metabolic	Hydrogenases	Ni-Fe Hydrogenase	nife-group-3c
hydrogen oxidation	metabolic	Hydrogenases	Ni-Fe Hydrogenase	nife-group-2bc
hydrogen oxidation	metabolic	Hydrogenases	Ni-Fe Hydrogenase	nife-group-2ade
hydrogen oxidation	metabolic	Hydrogenases	Ni-Fe Hydrogenase	nife-group-4hi
iron_oxidation	fegenie	iron_oxidation	Cyc1	NA
iron_oxidation	fegenie	iron_oxidation	Cyc2_repCluster1	NA
iron_oxidation	fegenie	iron_oxidation	Cyc2_repCluster2	NA
iron_oxidation	fegenie	iron_oxidation	Cyc2_repCluster3	NA
iron_oxidation	fegenie	iron_oxidation	FoxE	NA
iron_oxidation	fegenie	iron_oxidation	FoxY	NA
iron_reduction	fegenie	iron_reduction	2514223670 filler {omc} Geobacter sulfurreducens CxxxxCH...CXXCH domain-containing protein [Ignavibacterium album Mat9-16; JCM 16511 : NC_017464]	NA
iron_reduction	fegenie	iron_reduction	2514223671 filler {pc} c(7)-type cytochrome triheme domain-containing protein [Ignavibacterium album Mat9-16; JCM 16511 : NC_017464]	NA
iron_reduction	fegenie	iron_reduction	2514223672 filler {porin} hypothetical protein [Ignavibacterium album Mat9-16; JCM 16511 : NC_017464]	NA
iron_reduction	fegenie	iron_reduction	637127333 NP_953688 {omc} (extC) cytochrome c family protein [Geobacter sulfurreducens PCA: NC_002939]	NA
iron_reduction	fegenie	iron_reduction	637127334 NP_953689 {porin} (extB) hypothetical protein [Geobacter sulfurreducens PCA: NC_002939]	NA
iron_reduction	fegenie	iron_reduction	637127415 NP_953769 {omc} cytochrome c family protein [Geobacter sulfurreducens PCA: NC_002939]	NA
iron_reduction	fegenie	iron_reduction	637127416 NP_953770 {pc} cytochrome c family protein [Geobacter sulfurreducens PCA: NC_002939]	NA
iron_reduction	fegenie	iron_reduction	637127417 NP_953771 {porin} hypothetical protein [Geobacter sulfurreducens PCA: NC_002939]	NA
iron_reduction	fegenie	iron_reduction	637127428 NP_953782 {omc} omcB polyheme membrane-associated cytochrome c [Geobacter sulfurreducens PCA: NC_002939]	NA
iron_reduction	fegenie	iron_reduction	637127429 NP_953783 {pc} omaB cytochrome c family protein [Geobacter sulfurreducens PCA: NC_002939]	NA
iron_reduction	fegenie	iron_reduction	637127430 NP_953784 {porin} ombB hypothetical protein [Geobacter sulfurreducens PCA: NC_002939]	NA
iron_reduction	fegenie	iron_reduction	637778105 YP_383794 {pc} cytochrome c family protein [Geobacter metallireducens GS-15: NC_007517]	NA
iron_reduction	fegenie	iron_reduction	637778187 YP_383875 {porin} hypothetical protein [Geobacter metallireducens GS-15: NC_007517]	NA
iron_reduction	fegenie	iron_reduction	637778191 YP_383879 {pc} cytochrome c family protein [Geobacter metallireducens GS-15: NC_007517]	NA
iron_reduction	fegenie	iron_reduction	638465402 ZP_01313809 {porin} hypothetical protein [Desulfuromonas acetoxidans DSM 684; unfinished sequence: NZ_AAEW02000022]	NA
iron_reduction	fegenie	iron_reduction	638465403 ZP_01313810 {pc} cytochrome c family protein [Desulfuromonas acetoxidans DSM 684; unfinished sequence: NZ_AAEW02000022]	NA
iron_reduction	fegenie	iron_reduction	640548487 YP_001229770 {porin} hypothetical protein [Geobacter uraniumreducens Rf4: NC_009483]	NA
iron_reduction	fegenie	iron_reduction	640548488 YP_001229771 {pc} hypothetical protein [Geobacter uraniumreducens Rf4: NC_009483]	NA
iron_reduction	fegenie	iron_reduction	640548489 YP_001229772 {omc} cytochrome C family protein [Geobacter uraniumreducens Rf4: NC_009483]	NA
iron_reduction	fegenie	iron_reduction	640549328 YP_001230600 {omc} cytochrome C family protein [Geobacter uraniumreducens Rf4: NC_009483]	NA
iron_reduction	fegenie	iron_reduction	640549330 YP_001230602 {porin} hypothetical protein [Geobacter uraniumreducens Rf4: NC_009483]	NA
iron_reduction	fegenie	iron_reduction	642557019 CAJ74787 {porin} unknown protein [Kuenenia stuttgartiensis genome fragment KUST_E (5 of 5).: CT573071]	NA
iron_reduction	fegenie	iron_reduction	642557020 CAJ74788 {pc} hypothetical multiheme cytochrome c protein [Kuenenia stuttgartiensis genome fragment KUST_E (5 of 5).: CT573071]	NA
iron_reduction	fegenie	iron_reduction	642769370 YP_002140170 {omc} polyheme membrane-associated cytochrome c [Geobacter bemidjiensis Bem: NC_011146]	NA
iron_reduction	fegenie	iron_reduction	643638980 YP_002537145 {omc} hypothetical protein [Geobacter sp. FRC-32: NC_011979]	NA
iron_reduction	fegenie	iron_reduction	646796949 YP_003639120 TherJR_0333 hypothetical protein [Thermincola sp. JR: NC_014152]	NA
iron_reduction	fegenie	iron_reduction	646797728 YP_003639887 TherJR_1122 cytochrome C family protein [Thermincola sp. JR: NC_014152]	NA
iron_reduction	fegenie	iron_reduction	646799199 YP_003641333 TherJR_2595 hypothetical protein [Thermincola sp. JR: NC_014152]	NA
iron_reduction	fegenie	iron_reduction	646847492 YP_003691554 {porin} hypothetical protein [Desulfurivibrio alkaliphilus AHT2 chromosome: NC_014216]	NA
iron_reduction	fegenie	iron_reduction	646847494 YP_003691556 {omc} hypothetical protein [Desulfurivibrio alkaliphilus AHT2 chromosome: NC_014216]	NA
iron_reduction	fegenie	iron_reduction	649844784 YP_004113752 {pc} hypothetical protein [Desulfurispirillum indicum S5 chromosome: NC_014836]	NA
iron_reduction	fegenie	iron_reduction	649844785 YP_004113753 (porin} hypothetical protein [Desulfurispirillum indicum S5 chromosome: NC_014836]	NA
iron_reduction	fegenie	iron_reduction	649931661 YP_004200172 {pc} cytochrome c family protein [Geobacter sp. M18 chromosome: NC_014973]	NA
iron_reduction	fegenie	iron_reduction	649931662 YP_004200173 {porin} hypothetical protein [Geobacter sp. M18 chromosome: NC_014973]	NA
iron_reduction	fegenie	iron_reduction	DFE_0448	NA
iron_reduction	fegenie	iron_reduction	DFE_0449	NA
iron_reduction	fegenie	iron_reduction	DFE_0450	NA
iron_reduction	fegenie	iron_reduction	DFE_0461	NA
iron_reduction	fegenie	iron_reduction	DFE_0462	NA
iron_reduction	fegenie	iron_reduction	DFE_0463	NA
iron_reduction	fegenie	iron_reduction	DFE_0464	NA
iron_reduction	fegenie	iron_reduction	DFE_0465	NA
iron_reduction	fegenie	iron_reduction	MtrA	NA
iron_reduction	fegenie	iron_reduction	MtrB_TIGR03509	NA
iron_reduction	fegenie	iron_reduction	MtrC_TIGR03507	NA
iron_reduction	fegenie	iron_reduction	OmcF	NA
iron_reduction	fegenie	iron_reduction	OmcS	NA
iron_reduction	fegenie	iron_reduction	OmcZ	NA
iron_reduction	metabolic	Metal reduction	Metal (Iron/Manganese) reduction	mtrB
iron_reduction	metabolic	Metal reduction	Metal (Iron/Manganese) reduction	mtrC
methane oxidation	metabolic	Methane metabolism	Methane oxidation - Partculate methane monooxygenase	pmoB
methane oxidation	metabolic	Methane metabolism	Methane oxidation - Partculate methane monooxygenase	pmoC
methane oxidation	metabolic	Methane metabolism	Methane oxidation - Partculate methane monooxygenase	pmoA
methane oxidation	metabolic	Methane metabolism	Methane oxidation - Soluble methane monoxygenase	mmoB
methane oxidation	metabolic	Methane metabolism	Methane oxidation - Soluble methane monoxygenase	mmoD
Methane production	metabolic	Methane metabolism	Methane production	mcrA
Methane production	metabolic	Methane metabolism	Methane production	mcrB
Methane production	metabolic	Methane metabolism	Methane production	mcrC
Nitrate reduction	metabolic	Nitrogen cycling	Nitrate reduction	napA
Nitrate reduction	metabolic	Nitrogen cycling	Nitrate reduction	narG
Nitrate reduction	metabolic	Nitrogen cycling	Nitrate reduction	narH
Nitrate reduction	metabolic	Nitrogen cycling	Nitrate reduction	napB
org C oxidation	metabolic	C1 metabolism	Aerobic CO oxidation	coxM
org C oxidation	metabolic	C1 metabolism	Aerobic CO oxidation	coxS
org C oxidation	metabolic	C1 metabolism	Aerobic CO oxidation	coxL
org C oxidation	metabolic	C1 metabolism	Formaldehyde oxidation	fghA
org C oxidation	metabolic	C1 metabolism	Formaldehyde oxidation	frmA
org C oxidation	metabolic	C1 metabolism	Formaldehyde oxidation	fae
org C oxidation	metabolic	C1 metabolism	Formaldehyde oxidation	fdhA
org C oxidation	metabolic	C1 metabolism	Formate oxidation	fdoG
org C oxidation	metabolic	C1 metabolism	Formate oxidation	fdoH
org C oxidation	metabolic	C1 metabolism	Formate oxidation	fdwB
org C oxidation	metabolic	C1 metabolism	Formate oxidation	fdhA
org C oxidation	metabolic	C1 metabolism	Formate oxidation	fdhB
org C oxidation	metabolic	C1 metabolism	Methanol oxidation	mxaF
org C oxidation	metabolic	C1 metabolism	Methyl amine -> formaldehyde	mauB
org C oxidation	metabolic	C1 metabolism	Methyl amine -> formaldehyde	mauA
oxygen reduction	metabolic	Oxidative phosphorylation	Complex I (NAD(P)H-quinone oxidoreductase)	NdhA
oxygen reduction	metabolic	Oxidative phosphorylation	Complex I (NAD(P)H-quinone oxidoreductase)	NdhB
oxygen reduction	metabolic	Oxidative phosphorylation	Complex I (NAD(P)H-quinone oxidoreductase)	NdhC
oxygen reduction	metabolic	Oxidative phosphorylation	Complex I (NADH-quinone oxidoreductase)	nuoA
oxygen reduction	metabolic	Oxidative phosphorylation	Complex I (NADH-quinone oxidoreductase)	nuoB
oxygen reduction	metabolic	Oxidative phosphorylation	Complex I (NADH-quinone oxidoreductase)	nuoC
oxygen reduction	metabolic	Oxidative phosphorylation	Complex II (Succinate dehydrogenase/Fumarate reductase)	sdhC
oxygen reduction	metabolic	Oxidative phosphorylation	Complex II (Succinate dehydrogenase/Fumarate reductase)	sdhD
oxygen reduction	metabolic	Oxidative phosphorylation	Complex III (Cytochrome c reductase)	fbcH
oxygen reduction	metabolic	Oxidative phosphorylation	Complex III (Cytochrome c reductase)	petA
oxygen reduction	metabolic	Oxidative phosphorylation	Complex III (Cytochrome c reductase)	petB
oxygen reduction	metabolic	Oxidative phosphorylation	Complex V (ATP synthase: V/A-type H+/Na+-transporting ATPase)	atpA (V/A-type)
oxygen reduction	metabolic	Oxidative phosphorylation	Complex V (ATP synthase: V/A-type H+/Na+-transporting ATPase)	atpB (V/A-type)
oxygen reduction	metabolic	Oxidative phosphorylation	Complex V (F-type H+-transporting ATPase)	atpA (F-type)
oxygen reduction	metabolic	Oxidative phosphorylation	Complex V (F-type H+-transporting ATPase)	atpD (F-type)
oxygen reduction	metabolic	Oxygen metabolism (Oxidative phosphorylation Complex IV)	Oxygen metabolism - cytochrome (quinone) oxidase, bd type	cydA
oxygen reduction	metabolic	Oxygen metabolism (Oxidative phosphorylation Complex IV)	Oxygen metabolism - cytochrome (quinone) oxidase, bd type	cydB
oxygen reduction	metabolic	Oxygen metabolism (Oxidative phosphorylation Complex IV)	Oxygen metabolism - cytochrome (quinone) oxidase, bo type	cyoA
oxygen reduction	metabolic	Oxygen metabolism (Oxidative phosphorylation Complex IV)	Oxygen metabolism - cytochrome (quinone) oxidase, bo type	cyoB
oxygen reduction	metabolic	Oxygen metabolism (Oxidative phosphorylation Complex IV)	Oxygen metabolism - cytochrome (quinone) oxidase, bo type	cyoC
oxygen reduction	metabolic	Oxygen metabolism (Oxidative phosphorylation Complex IV)	Oxygen metabolism - cytochrome (quinone) oxidase, bo type	cyoD
oxygen reduction	metabolic	Oxygen metabolism (Oxidative phosphorylation Complex IV)	Oxygen metabolism - cytochrome c oxidase, caa3-type	coxA
oxygen reduction	metabolic	Oxygen metabolism (Oxidative phosphorylation Complex IV)	Oxygen metabolism - cytochrome c oxidase, caa3-type	coxB
oxygen reduction	metabolic	Oxygen metabolism (Oxidative phosphorylation Complex IV)	Oxygen metabolism - cytochrome c oxidase, cbb3-type	ccoN
oxygen reduction	metabolic	Oxygen metabolism (Oxidative phosphorylation Complex IV)	Oxygen metabolism - cytochrome c oxidase, cbb3-type	ccoO
oxygen reduction	metabolic	Oxygen metabolism (Oxidative phosphorylation Complex IV)	Oxygen metabolism - cytochrome c oxidase, cbb3-type	ccoP
Perchlorate reduction	metabolic	Perchlorate reduction	Perchlorate reduction	pcrA
Perchlorate reduction	metabolic	Perchlorate reduction	Perchlorate reduction	pcrB
