# Supplementary material for: Iron-Fueled Life in the Continental Subsurface: Deep Mine Microbial Observatory, South Dakota, USA
Source: Appl Environ Microbiol. 2021 Sep 28;87(20):e00832-21. doi: 10.1128/AEM.00832-21 (PMC8478452; doi:10.1128/AEM.00832-21)
Supplement: Supplemental file 3 — Table S2. Download AEM.00832-21-s0003.xlsx, XLSX file, 0.01 MB [file aem.00832-21-s0003.xlsx]

## Sheet: supp_table2
site	date	temp	ORP	DOC	NO3	NH4	Fe2	S2	DO	SO4	Cl	CH4	H2	CO2	CO	pH
D1	2021-04-18	10.5	-68	0.468	0.3	0.06	2.32	0.006	0.025	393	15.8	7.75e-06	1.19e-07	0.0228312	5.56e-06	7.27769
D2	2021-04-18	12	-100	0.393	0.3	0.03	0.31	0	0.054	84.8	18.5	5.85e-06	1.42e-07	0.0177527	4.94e-06	7.66833
D3	2021-04-18	16.1	-61	0.25	0.3	0.21	2.86	0.005	0.029	1800	17	6.88e-05	2.68e-07	0.091982	8.19e-06	7.13067
D4	2021-04-18	22.2	-200	0.244	1.1	1.36	0	0.582	0.031	315	23.7	0.000719	2.16e-07	0.013094	3.54e-06	8.30562
D5	2021-04-18	31.6	-149	0.316	0.7	0.48	0	0.254	0.015	186	21.3	0.000346	1.98e-07	0.0047699	4.14e-06	8.58938
D6	2021-04-18	20.1	-198	0.286	0.3	0	1.47	0.013	0	4110	213	0.00504135	3.05e-07	0.00248657	2.52e-06	8.21929
D6	2021-10-13	22.4	-275				0.74	0.036	2.3	4069	216.4	0.00447516	0	0.00782894	0	7.88
DuselD	2021-10-13	20.4	-193				7.06	0.028	2.06	1057	73.7	0.000354324	0	0.053363	6.16e-06	7.15
