# Supplementary material for: Iron-Fueled Life in the Continental Subsurface: Deep Mine Microbial Observatory, South Dakota, USA
Source: Appl Environ Microbiol. 2021 Sep 28;87(20):e00832-21. doi: 10.1128/AEM.00832-21 (PMC8478452; doi:10.1128/AEM.00832-21)
Supplement: Supplemental file 4 — Table S3. Download AEM.00832-21-s0004.xlsx, XLSX file, 0.1 MB [file aem.00832-21-s0004.xlsx]

## Sheet: supp_table3
site	call	category	gene_function	Gene.abbreviation	Gene.name	rel_hits	hits	date	gene_counts
D1	fegenie	iron_aquisition-heme_oxygenase	HmuO-family-heme-oxygenase	NA	NA	0.000776391	1	2018-04-01	128801
D1	fegenie	iron_aquisition-heme_transport	HmuV-family-ATP-binding-protein	NA	NA	0.00310557	4	2018-04-01	128801
D1	fegenie	iron_aquisition-heme_transport	TonB-family	NA	NA	0.00310557	4	2018-04-01	128801
D1	fegenie	iron_aquisition-iron_transport	EfeB-family peroxidase	NA	NA	0.00155278	2	2018-04-01	128801
D1	fegenie	iron_aquisition-iron_transport	EfeO-family-iron-uptake	NA	NA	0.00310557	4	2018-04-01	128801
D1	fegenie	iron_aquisition-iron_transport	EfeU-family-iron-perease	NA	NA	0.00155278	2	2018-04-01	128801
D1	fegenie	iron_aquisition-iron_transport	FbpA-family-iron-binding-protein	NA	NA	0.00155278	2	2018-04-01	128801
D1	fegenie	iron_aquisition-iron_transport	FbpB-family-iron-permease	NA	NA	0.00232917	3	2018-04-01	128801
D1	fegenie	iron_aquisition-iron_transport	FbpB-FutB-family-iron-permease	NA	NA	0.00232917	3	2018-04-01	128801
D1	fegenie	iron_aquisition-iron_transport	FbpC-family-ATPase	NA	NA	0.00232917	3	2018-04-01	128801
D1	fegenie	iron_aquisition-iron_transport	FeoA-family-iron-transporter	NA	NA	0.00776391	10	2018-04-01	128801
D1	fegenie	iron_aquisition-iron_transport	FeoB-family-iron-transporter	NA	NA	0.0093167	12	2018-04-01	128801
D1	fegenie	iron_aquisition-iron_transport	FeoE-family-iron-efflux	NA	NA	0.00232917	3	2018-04-01	128801
D1	fegenie	iron_aquisition-iron_transport	FutA1-family-iron-binding-proteins	NA	NA	0.000776391	1	2018-04-01	128801
D1	fegenie	iron_aquisition-iron_transport	FutA2-family-iron-binding-proteins	NA	NA	0.000776391	1	2018-04-01	128801
D1	fegenie	iron_aquisition-iron_transport	YfeA-family-iron-binding-proteins	NA	NA	0.00543474	7	2018-04-01	128801
D1	fegenie	iron_aquisition-iron_transport	YfeB-family-membrane-proteins	NA	NA	0.00698752	9	2018-04-01	128801
D1	fegenie	iron_aquisition-iron_transport	Zip-family-zink-and-iron-uptake	NA	NA	0.00155278	2	2018-04-01	128801
D1	fegenie	iron_aquisition-siderophore_synthesis	PvdE-family-siderophore-synthesis	NA	NA	0.000776391	1	2018-04-01	128801
D1	fegenie	iron_aquisition-siderophore_synthesis	PvdM-family-siderophore-synthesis	NA	NA	0.000776391	1	2018-04-01	128801
D1	fegenie	iron_aquisition-siderophore_synthesis	PvdN-family-siderophore-synthesis	NA	NA	0.000776391	1	2018-04-01	128801
D1	fegenie	iron_aquisition-siderophore_synthesis	PvdO-family-siderophore-synthesis	NA	NA	0.000776391	1	2018-04-01	128801
D1	fegenie	iron_aquisition-siderophore_synthesis	PvdP-family-siderophore-synthesis	NA	NA	0.000776391	1	2018-04-01	128801
D1	fegenie	iron_aquisition-siderophore_transport_potential	ExbB-family	NA	NA	0.0527946	68	2018-04-01	128801
D1	fegenie	iron_aquisition-siderophore_transport_potential	ExbD-family	NA	NA	0.0597821	77	2018-04-01	128801
D1	fegenie	iron_aquisition-siderophore_transport_potential	FptC-family-siderophore-transport	NA	NA	0.00155278	2	2018-04-01	128801
D1	fegenie	iron_aquisition-siderophore_transport_potential	FptX-family-siderophore-transport	NA	NA	0.00155278	2	2018-04-01	128801
D1	fegenie	iron_aquisition-siderophore_transport_potential	FpvC-family-siderophore-transport	NA	NA	0.00310557	4	2018-04-01	128801
D1	fegenie	iron_aquisition-siderophore_transport_potential	FpvD-family-siderophore-transport	NA	NA	0.00621113	8	2018-04-01	128801
D1	fegenie	iron_aquisition-siderophore_transport_potential	FpvE-family-permease	NA	NA	0.021739	28	2018-04-01	128801
D1	fegenie	iron_aquisition-siderophore_transport_potential	FpvF-family-siderophore-transport	NA	NA	0.000776391	1	2018-04-01	128801
D1	fegenie	iron_aquisition-siderophore_transport_potential	FpvG-family-siderophore-transport	NA	NA	0.00621113	8	2018-04-01	128801
D1	fegenie	iron_aquisition-siderophore_transport_potential	FpvH-family-siderophore-transport	NA	NA	0.00155278	2	2018-04-01	128801
D1	fegenie	iron_aquisition-siderophore_transport_potential	FpvJ-family-siderophore-transport	NA	NA	0.00155278	2	2018-04-01	128801
D1	fegenie	iron_aquisition-siderophore_transport_potential	FpvK-family-hypothetical	NA	NA	0.00155278	2	2018-04-01	128801
D1	fegenie	iron_aquisition-siderophore_transport_potential	HatD-family-substrate-binding-protein	NA	NA	0.0131987	17	2018-04-01	128801
D1	fegenie	iron_aquisition-siderophore_transport_potential	LbtU-family-siderophore receptor	NA	NA	0.00232917	3	2018-04-01	128801
D1	fegenie	iron_aquisition-siderophore_transport_potential	PirA-family-siderophore-receptor	NA	NA	0.0201862	26	2018-04-01	128801
D1	fegenie	iron_aquisition-siderophore_transport_potential	PiuA-family-siderophore-receptor	NA	NA	0.0093167	12	2018-04-01	128801
D1	fegenie	iron_aquisition-siderophore_transport_potential	PvdR-family-sideropore-export	NA	NA	0.00698752	9	2018-04-01	128801
D1	fegenie	iron_aquisition-siderophore_transport_potential	PvdT-family-siderophore-export	NA	NA	0.0108695	14	2018-04-01	128801
D1	fegenie	iron_aquisition-siderophore_transport_potential	PvuD-family-ATP-binding-protein	NA	NA	0.00310557	4	2018-04-01	128801
D1	fegenie	iron_aquisition-siderophore_transport_potential	PvuE-family-ATP-binding-protein	NA	NA	0.00155278	2	2018-04-01	128801
D1	fegenie	iron_aquisition-siderophore_transport_potential	PvuE-family-permease	NA	NA	0.00388196	5	2018-04-01	128801
D1	fegenie	iron_aquisition-siderophore_transport_potential	TonB-family	NA	NA	0.0240681	31	2018-04-01	128801
D1	fegenie	iron_aquisition-siderophore_transport_potential	YqjH-family-iron-reductase	NA	NA	0.000776391	1	2018-04-01	128801
D1	fegenie	iron_gene_regulation	PF01325-Iron_dependent_repressor-dtxR_family_N	NA	NA	0.000776391	1	2018-04-01	128801
D1	fegenie	iron_gene_regulation	PF01475-Iron_dependent_repressor-fur_family	NA	NA	0.0380432	49	2018-04-01	128801
D1	fegenie	iron_gene_regulation	PF02742-Iron_dependent_repressor-dtxR_family_metal_binding_domain	NA	NA	0.00621113	8	2018-04-01	128801
D1	fegenie	iron_gene_regulation	PF04773_FecR	NA	NA	0.0597821	77	2018-04-01	128801
D1	fegenie	iron_gene_regulation	PF09012_sub-FeoC_like_transcriptional_regulator	NA	NA	0.00155278	2	2018-04-01	128801
D1	fegenie	iron_gene_regulation	Sid_PchR_pyochelin_regulator_Pseudomonas_aeruginosa_PA4227_180623	NA	NA	0.071428	92	2018-04-01	128801
D1	fegenie	iron_gene_regulation	Sid_PvdS_regulator_Paeruginosa_PA2426_180620	NA	NA	0.0543474	70	2018-04-01	128801
D1	fegenie	iron_gene_regulation	Sid_YqjI_regulator_for_YqjH_P64588_Escherichia_coli_180606	NA	NA	0.00388196	5	2018-04-01	128801
D1	fegenie	iron_oxidation	Cyc2_repCluster1	NA	NA	0.00621113	8	2018-04-01	128801
D1	fegenie	iron_oxidation	Cyc2_repCluster3	NA	NA	0.00155278	2	2018-04-01	128801
D1	fegenie	iron_storage	PF00210-Ferritin_like_domain	NA	NA	0.0256209	33	2018-04-01	128801
D1	fegenie	iron_storage	PF13668_Ferritin_like_domain	NA	NA	0.00465835	6	2018-04-01	128801
D1	fegenie	possible_iron_oxidation_and_possible_iron_reduction	MtoA	NA	NA	0.000776391	1	2018-04-01	128801
D1	fegenie	possible_iron_oxidation_and_possible_iron_reduction	MtrB_TIGR03509	NA	NA	0.000776391	1	2018-04-01	128801
D1	metabolic	Amino acid utilization	4-aminobutyrate aminotransferase and related aminotransferases	4-aminobutyrate aminotransferase and related aminotransferases	4-aminobutyrate aminotransferase and related aminotransferases	0.00232917	3	2018-04-01	128801
D1	metabolic	Amino acid utilization	Aspartate/tyrosine/aromatic aminotransferase	aspartate/tyrosine/aromatic aminotransferase	aspartate/tyrosine/aromatic aminotransferase	0.00155278	2	2018-04-01	128801
D1	metabolic	Amino acid utilization	Branched-chain amino acid aminotransferase/4-amino-4-deoxychorismate lyase	branched-chain amino acid aminotransferase/4-amino-4-deoxychorismate lyase	branched-chain amino acid aminotransferase/4-amino-4-deoxychorismate lyase	0.00310557	4	2018-04-01	128801
D1	metabolic	Amino acid utilization	Histidinol-phosphate/aromatic aminotransferase	histidinol-phosphate/aromatic aminotransferase	histidinol-phosphate/aromatic aminotransferase	0.00465835	6	2018-04-01	128801
D1	metabolic	Amino acid utilization	Ornithine/acetylornithine aminotransferase	ornithine/acetylornithine aminotransferase	ornithine/acetylornithine aminotransferase	0.00465835	6	2018-04-01	128801
D1	metabolic	Amino acid utilization	Phosphoserine aminotransferase	phosphoserine aminotransferase	phosphoserine aminotransferase	0.00232917	3	2018-04-01	128801
D1	metabolic	Aromatics degradation	Phenol => Benzoyl-CoA	ubiX	flavin prenyltransferase	0.000776391	1	2018-04-01	128801
D1	metabolic	Aromatics degradation	Protocatechuate/Catechol degradation	catA	catechol 1,2-dioxygenase	0.000776391	1	2018-04-01	128801
D1	metabolic	As cycling	Arsenate reduction	arsC1	arsenate reductase (glutaredoxin)	0.00388196	5	2018-04-01	128801
D1	metabolic	As cycling	Arsenate reduction	arsC2	arsenate reductase (thioredoxin)	0.00388196	5	2018-04-01	128801
D1	metabolic	As cycling	Arsenite oxidation	aoxA	arsenite oxidase small subunit	0.000776391	1	2018-04-01	128801
D1	metabolic	As cycling	Arsenite oxidation	aoxB	arsenite oxidase large subunit	0.000776391	1	2018-04-01	128801
D1	metabolic	C1 metabolism	Aerobic CO oxidation	coxM	aerobic carbon-monoxide dehydrogenase medium subunit	0.000776391	1	2018-04-01	128801
D1	metabolic	C1 metabolism	Aerobic CO oxidation	coxS	aerobic carbon-monoxide dehydrogenase small subunit	0.000776391	1	2018-04-01	128801
D1	metabolic	C1 metabolism	Formaldehyde oxidation	fghA	S-formylglutathione hydrolase	0.000776391	1	2018-04-01	128801
D1	metabolic	C1 metabolism	Formaldehyde oxidation	frmA	S-(hydroxymethyl)glutathione dehydrogenase / alcohol dehydrogenase	0.00155278	2	2018-04-01	128801
D1	metabolic	C1 metabolism	Formate oxidation	fdoG	formate dehydrogenase major subunit	0.00155278	2	2018-04-01	128801
D1	metabolic	C1 metabolism	Formate oxidation	fdoH	formate dehydrogenase iron-sulfur subunit	0.000776391	1	2018-04-01	128801
D1	metabolic	C1 metabolism	Formate oxidation	fdwB	formate dehydrogenase beta subunit	0.000776391	1	2018-04-01	128801
D1	metabolic	C1 metabolism	Methanol oxidation	mxaF	methanol dehydrogenase (cytochrome c) subunit 1	0.000776391	1	2018-04-01	128801
D1	metabolic	Carbon fixation	3 Hydroxypropionate cycle	prpE	propionyl-CoA synthetase	0.000776391	1	2018-04-01	128801
D1	metabolic	Complex carbon degradation	Amylolytic enzymes	alpha-amylase	alpha-amylase	0.00155278	2	2018-04-01	128801
D1	metabolic	Complex carbon degradation	Amylolytic enzymes	glucoamylase	glucoamylase	0.000776391	1	2018-04-01	128801
D1	metabolic	Complex carbon degradation	Amylolytic enzymes	isoamylase	isoamylase	0.000776391	1	2018-04-01	128801
D1	metabolic	Complex carbon degradation	Cellulose degrading	beta-glucosidase	beta-glucosidase	0.000776391	1	2018-04-01	128801
D1	metabolic	Complex carbon degradation	Chitin degrading	hexosaminidase	hexosaminidase	0.00232917	3	2018-04-01	128801
D1	metabolic	Complex carbon degradation	Other oligosaccharide degrading	beta-galactosidase	beta-galactosidase	0.000776391	1	2018-04-01	128801
D1	metabolic	Ethanol fermentation	Acetaldehyde => Ethanol	acetaldehyde => ethanol	acetaldehyde => ethanol	0.00155278	2	2018-04-01	128801
D1	metabolic	Ethanol fermentation	Acetate => Acetaldehyde	acetate => acetaldehyde	acetate => acetaldehyde	0.00155278	2	2018-04-01	128801
D1	metabolic	Fatty acid degradation	Fatty acid degradation	acyl-CoA dehydrogenase	acyl-CoA dehydrogenase	0.0163042	21	2018-04-01	128801
D1	metabolic	Fermentation	Acetate to acetyl-CoA	acs	acetyl-CoA synthetase	0.00310557	4	2018-04-01	128801
D1	metabolic	Fermentation	Acetogenesis	acdA	acetyl coenzyme A synthetase (ADP forming), alpha domain	0.000776391	1	2018-04-01	128801
D1	metabolic	Fermentation	Acetogenesis	ack	acetate kinase	0.00155278	2	2018-04-01	128801
D1	metabolic	Fermentation	Acetogenesis	pta	phosphate acetyltransferase	0.00155278	2	2018-04-01	128801
D1	metabolic	Fermentation	Pyruvate oxidation	porA	pyruvate ferredoxin oxidoreductase alpha subunit	0.00155278	2	2018-04-01	128801
D1	metabolic	Hydrogenases	Ni-Fe Hydrogenase	nife-group-1	Ni-Fe Hydrogenase, H2-uptake	0.00155278	2	2018-04-01	128801
D1	metabolic	Hydrogenases	Ni-Fe Hydrogenase	nife-group-3abd	Ni-Fe Hydrogenase, Bidirectional	0.000776391	1	2018-04-01	128801
D1	metabolic	Hydrogenases	Ni-Fe Hydrogenase	nife-group-4a-g	Ni-Fe Hydrogenase, H2-evolving	0.000776391	1	2018-04-01	128801
D1	metabolic	Methane metabolism	Methane oxidation - Soluble methane monoxygenase	mmoB	methane monooxygenase regulatory protein B	0.000776391	1	2018-04-01	128801
D1	metabolic	Nitrogen cycling	N2 fixation	nifH	nitrogenase iron protein	0.000776391	1	2018-04-01	128801
D1	metabolic	Nitrogen cycling	Nitrate reduction	napA	periplasmic nitrate reductase NapA	0.000776391	1	2018-04-01	128801
D1	metabolic	Nitrogen cycling	Nitrate reduction	narG	nitrate reductase / nitrite oxidoreductase, alpha subunit	0.00232917	3	2018-04-01	128801
D1	metabolic	Nitrogen cycling	Nitrate reduction	narH	nitrate reductase / nitrite oxidoreductase, beta subunit	0.00155278	2	2018-04-01	128801
D1	metabolic	Nitrogen cycling	Nitric oxide reduction	norB	nitric oxide reductase subunit B	0.00155278	2	2018-04-01	128801
D1	metabolic	Nitrogen cycling	Nitric oxide reduction	norC	nitric oxide reductase subunit C	0.00155278	2	2018-04-01	128801
D1	metabolic	Nitrogen cycling	Nitrite reduction	nirS	nitrite reductase (NO-forming) / hydroxylamine reductase	0.00155278	2	2018-04-01	128801
D1	metabolic	Nitrogen cycling	Nitrite reduction to ammonia	nirB	nitrite reductase (NADH) large subunit	0.000776391	1	2018-04-01	128801
D1	metabolic	Nitrogen cycling	Nitrite reduction to ammonia	nirD	nitrite reductase (NADH) small subunit	0.000776391	1	2018-04-01	128801
D1	metabolic	Nitrogen cycling	Nitrite reduction to ammonia	nrfA	nitrite reductase (cytochrome c-552)	0.00155278	2	2018-04-01	128801
D1	metabolic	Nitrogen cycling	Nitrite reduction to ammonia	nrfH	cytochrome c nitrite reductase small subunit	0.000776391	1	2018-04-01	128801
D1	metabolic	Oxidative phosphorylation	Complex I (NADH-quinone oxidoreductase)	nuoA	NADH-quinone oxidoreductase subunit A	0.00232917	3	2018-04-01	128801
D1	metabolic	Oxidative phosphorylation	Complex I (NADH-quinone oxidoreductase)	nuoB	NADH-quinone oxidoreductase subunit B	0.00310557	4	2018-04-01	128801
D1	metabolic	Oxidative phosphorylation	Complex I (NADH-quinone oxidoreductase)	nuoC	NADH-quinone oxidoreductase subunit C	0.00155278	2	2018-04-01	128801
D1	metabolic	Oxidative phosphorylation	Complex II (Succinate dehydrogenase/Fumarate reductase)	sdhC	succinate dehydrogenase / fumarate reductase, cytochrome b subunit	0.00232917	3	2018-04-01	128801
D1	metabolic	Oxidative phosphorylation	Complex II (Succinate dehydrogenase/Fumarate reductase)	sdhD	succinate dehydrogenase / fumarate reductase, membrane anchor subunit	0.00232917	3	2018-04-01	128801
D1	metabolic	Oxidative phosphorylation	Complex III (Cytochrome c reductase)	fbcH	ubiquinol-cytochrome c reductase cytochrome b/c1 subunit	0.000776391	1	2018-04-01	128801
D1	metabolic	Oxidative phosphorylation	Complex III (Cytochrome c reductase)	petA	ubiquinol-cytochrome c reductase iron-sulfur subunit	0.000776391	1	2018-04-01	128801
D1	metabolic	Oxidative phosphorylation	Complex III (Cytochrome c reductase)	petB	ubiquinol-cytochrome c reductase cytochrome b/c1 subunit	0.00232917	3	2018-04-01	128801
D1	metabolic	Oxidative phosphorylation	Complex V (F-type H+-transporting ATPase)	atpA (F-type)	F-type H+/Na+-transporting ATPase subunit alpha	0.00388196	5	2018-04-01	128801
D1	metabolic	Oxidative phosphorylation	Complex V (F-type H+-transporting ATPase)	atpD (F-type)	F-type H+/Na+-transporting ATPase subunit beta	0.00310557	4	2018-04-01	128801
D1	metabolic	Oxygen metabolism (Oxidative phosphorylation Complex IV)	Oxygen metabolism - cytochrome (quinone) oxidase, bd type	cydA	cytochrome bd ubiquinol oxidase subunit I	0.00232917	3	2018-04-01	128801
D1	metabolic	Oxygen metabolism (Oxidative phosphorylation Complex IV)	Oxygen metabolism - cytochrome (quinone) oxidase, bd type	cydB	cytochrome bd ubiquinol oxidase subunit II	0.00155278	2	2018-04-01	128801
D1	metabolic	Oxygen metabolism (Oxidative phosphorylation Complex IV)	Oxygen metabolism - cytochrome (quinone) oxidase, bo type	cyoA	cytochrome o ubiquinol oxidase subunit II	0.000776391	1	2018-04-01	128801
D1	metabolic	Oxygen metabolism (Oxidative phosphorylation Complex IV)	Oxygen metabolism - cytochrome c oxidase, caa3-type	coxA	cytochrome c oxidase subunit I	0.000776391	1	2018-04-01	128801
D1	metabolic	Oxygen metabolism (Oxidative phosphorylation Complex IV)	Oxygen metabolism - cytochrome c oxidase, cbb3-type	ccoN	cytochrome c oxidase cbb3-type subunit I	0.00388196	5	2018-04-01	128801
D1	metabolic	Oxygen metabolism (Oxidative phosphorylation Complex IV)	Oxygen metabolism - cytochrome c oxidase, cbb3-type	ccoO	cytochrome c oxidase cbb3-type subunit II	0.00232917	3	2018-04-01	128801
D1	metabolic	Oxygen metabolism (Oxidative phosphorylation Complex IV)	Oxygen metabolism - cytochrome c oxidase, cbb3-type	ccoP	cytochrome c oxidase cbb3-type subunit III	0.00388196	5	2018-04-01	128801
D1	metabolic	Sulfur cycling	Sulfate reduction	sat	sulfate adenylyltransferase	0.000776391	1	2018-04-01	128801
D1	metabolic	Sulfur cycling	Sulfide oxidation	sqr	sulfide:quinone oxidoreductase	0.00155278	2	2018-04-01	128801
D1	metabolic	Sulfur cycling	Sulfur oxidation	sdo	sulfur dioxygenase	0.00310557	4	2018-04-01	128801
D1	metabolic	Sulfur cycling enzymes (detailed)	Assimilatory sulfur metabolism| PAPS (3'-Phosphoadenosine 5'-phosphosulfate) <-> Sulfite	cysH	phosphoadenosine phosphosulfate reductase	0.00232917	3	2018-04-01	128801
D1	metabolic	Sulfur cycling enzymes (detailed)	Assimilatory sulfur metabolism| Sulfate <-> APS (Adenosine 5'-phosphosulfate)	cysD	sulfate adenylyltransferase subunit 2	0.000776391	1	2018-04-01	128801
D1	metabolic	Sulfur cycling enzymes (detailed)	Assimilatory sulfur metabolism| Sulfate <-> APS (Adenosine 5'-phosphosulfate)	cysN	sulfate adenylyltransferase subunit 1	0.000776391	1	2018-04-01	128801
D1	metabolic	Sulfur cycling enzymes (detailed)	Assimilatory sulfur metabolism| Sulfide -> Cysteine	cysK	cysteine synthase	0.00232917	3	2018-04-01	128801
D1	metabolic	Sulfur cycling enzymes (detailed)	Dissimilatory sulfur metabolism | Sulfate reduction	aprB	adenylylsulfate reductase, subunit B	0.000776391	1	2018-04-01	128801
D1	metabolic	Sulfur cycling enzymes (detailed)	Dissimilatory sulfur metabolism | Sulfate reduction	sat	sulfate adenylyltransferase	0.000776391	1	2018-04-01	128801
D1	metabolic	Sulfur cycling enzymes (detailed)	Dissimilatory sulfur metabolism | Sulfide oxidation	sqr	sulfide:quinone oxidoreductase	0.00155278	2	2018-04-01	128801
D1	metabolic	Sulfur cycling enzymes (detailed)	Dissimilatory sulfur metabolism | Sulfur oxidation	sdo	sulfur dioxygenase	0.00310557	4	2018-04-01	128801
D1	metabolic	Sulfur cycling enzymes (detailed)	Dissimilatory sulfur metabolism | Sulfur oxidation/Sulfite reduction	dsrR	dissimilatory sulfite reductase, subunit R	0.000776391	1	2018-04-01	128801
D1	metabolic	Sulfur cycling enzymes (detailed)	Dissimilatory sulfur metabolism | Thiosulfate oxidation	soxYZ	soxYZ_like_carrier	0.000776391	1	2018-04-01	128801
D1	metabolic	Sulfur cycling enzymes (detailed)	DMSO metabolism | DMS (Dimethyl sulfide) <-> Methanethiol	dmoB	dimethyl-sulfide monooxygenase subunit B	0.00388196	5	2018-04-01	128801
D1	metabolic	Sulfur cycling enzymes (detailed)	DMSO metabolism | DMS (Dimethyl sulfide) <-> Methanethiol	mddA	methanethiol S-methyltransferase	0.000776391	1	2018-04-01	128801
D1	metabolic	Sulfur cycling enzymes (detailed)	DMSO metabolism | DMSO (Dimethyl sulfoxide) -> Methanesulfonate	msuD	methanesulfonate monooxygenase	0.00155278	2	2018-04-01	128801
D1	metabolic	Sulfur cycling enzymes (detailed)	DMSO metabolism | DMSO (Dimethyl sulfoxide) -> Methanesulfonate	sfnG	dimethylsulfone monooxygenase	0.000776391	1	2018-04-01	128801
D1	metabolic	Sulfur cycling enzymes (detailed)	DMSO metabolism | DMSO (Dimethyl sulfoxide) <-> DMS (Dimethyl sulfide)	ddhA	dimethylsulfide dehydrogenase subunit alpha	0.00543474	7	2018-04-01	128801
D1	metabolic	Sulfur cycling enzymes (detailed)	Metabolism of organic sulfur | Cystathionine -> Homocysteine	malY	cysteine-S-conjugate beta-lyase	0.000776391	1	2018-04-01	128801
D1	metabolic	Sulfur cycling enzymes (detailed)	Metabolism of organic sulfur | Cysteine <-> 3-mercaptopyruvate	aspB	aspartate aminotransferase	0.000776391	1	2018-04-01	128801
D1	metabolic	Sulfur cycling enzymes (detailed)	Metabolism of organic sulfur | Cysteine <-> Cystathionine	metB	cystathionine gamma-synthase	0.000776391	1	2018-04-01	128801
D1	metabolic	Sulfur cycling enzymes (detailed)	Metabolism of organic sulfur | Homocysteine -> Methionine	metH	5-methyltetrahydrofolate--homocysteine methyltransferase	0.00232917	3	2018-04-01	128801
D1	metabolic	Sulfur cycling enzymes (detailed)	Metabolism of organic sulfur | Homocysteine <-> Methionine	metE	5-methyltetrahydropteroyltriglutamate--homocysteine methyltransferase	0.00232917	3	2018-04-01	128801
D1	metabolic	Sulfur cycling enzymes (detailed)	Metabolism of organic sulfur | MHO (L-methionine (R)-S-oxide) -> Methionine)	msrC	L-methionine (R)-S-oxide reductase	0.000776391	1	2018-04-01	128801
D1	metabolic	Sulfur cycling enzymes (detailed)	Metabolism of organic sulfur | SAH (S-adenosyl-L-homocysteine) -> Homocysteine	ahcY	adenosylhomocysteinase	0.000776391	1	2018-04-01	128801
D1	metabolic	Sulfur cycling enzymes (detailed)	Sulfite production from organic sulfur | Alkylsulfonate/Isethionate -> Sulfite	ssuD	alkanesulfonate monooxygenase	0.00155278	2	2018-04-01	128801
D1	metabolic	Sulfur cycling enzymes (detailed)	Sulfite production from organic sulfur | Taurine -> Sulfite	tauD	taurine dioxygenase	0.000776391	1	2018-04-01	128801
D1	metabolic	Sulfur cycling enzymes (detailed)	Sulfur-related amino acid metabolism | Cysteine -> Sulfide	cysK	cysteine synthase	0.00232917	3	2018-04-01	128801
D1	metabolic	Sulfur cycling enzymes (detailed)	Sulfur-related amino acid metabolism | Cysteine -> Sulfide	dcyD	D-cysteine desulfhydrase	0.000776391	1	2018-04-01	128801
D1	metabolic	Sulfur cycling enzymes (detailed)	Sulfur-related amino acid metabolism | Cysteine -> Sulfide	malY	cysteine-S-conjugate beta-lyase	0.000776391	1	2018-04-01	128801
D1	metabolic	Sulfur cycling enzymes (detailed)	Sulfur-related amino acid metabolism | Methionine -> Methanethiol	megL	methionine gamma-lyase	0.00155278	2	2018-04-01	128801
D1	metabolic	Sulfur cycling enzymes (detailed)	Sulfur-related amino acid metabolism | Methionine -> SAMe (S-adenosyl-L-methionine)	metK	S-adenosylmethionine synthetase	0.00388196	5	2018-04-01	128801
D1	metabolic	Sulfur cycling enzymes (detailed)	Sulfur-related amino acid metabolism | SAMe (S-adenosyl-L-methionine) -> SAH (S-adenosyl-L-homocysteine)	dcm	DNA (cytosine-5)-methyltransferase 1	0.00232917	3	2018-04-01	128801
D2	ambiguous	iron_reduction,Nitrogen cycling	DFE_0462,Nitrite reduction to ammonia	nrfH	cytochrome c nitrite reductase small subunit	0.000264424	1	2018-04-01	378180
D2	fegenie	iron_aquisition-heme_oxygenase	HemS-family-heme-degradation	NA	NA	0.000264424	1	2018-04-01	378180
D2	fegenie	iron_aquisition-heme_oxygenase	MtrB_TIGR03509,Metal (Iron/Manganese) reduction	mtrB	decaheme-associated outer membrane protein, MtrB/PioB family	0.000528849	2	2018-04-01	378180
D2	fegenie	iron_aquisition-heme_oxygenase	MtrC_TIGR03507,Metal (Iron/Manganese) reduction	mtrC	decaheme c-type cytochrome, OmcA/MtrC family	0.000528849	2	2018-04-01	378180
D2	fegenie	iron_aquisition-heme_transport	ChaN-family-substrate-binding-protein	NA	NA	0.000528849	2	2018-04-01	378180
D2	fegenie	iron_aquisition-heme_transport	HmuV-family-ATP-binding-protein	NA	NA	0.00502406	19	2018-04-01	378180
D2	fegenie	iron_aquisition-iron_transport	FbpA-family-iron-binding-protein	NA	NA	0.000793273	3	2018-04-01	378180
D2	fegenie	iron_aquisition-iron_transport	FbpB-family-iron-permease	NA	NA	0.000793273	3	2018-04-01	378180
D2	fegenie	iron_aquisition-iron_transport	FbpB-FutB-family-iron-permease	NA	NA	0.00158655	6	2018-04-01	378180
D2	fegenie	iron_aquisition-iron_transport	FbpC-family-ATPase	NA	NA	0.0010577	4	2018-04-01	378180
D2	fegenie	iron_aquisition-iron_transport	FeoA-family-iron-transporter	NA	NA	0.0145433	55	2018-04-01	378180
D2	fegenie	iron_aquisition-iron_transport	FeoB-family-iron-transporter	NA	NA	0.0148078	56	2018-04-01	378180
D2	fegenie	iron_aquisition-iron_transport	FeoE-family-iron-efflux	NA	NA	0.00237982	9	2018-04-01	378180
D2	fegenie	iron_aquisition-iron_transport	FutA1-family-iron-binding-proteins	NA	NA	0.000528849	2	2018-04-01	378180
D2	fegenie	iron_aquisition-iron_transport	FutA2-family-iron-binding-proteins	NA	NA	0.000528849	2	2018-04-01	378180
D2	fegenie	iron_aquisition-iron_transport	FutC-family-ATPase	NA	NA	0.0010577	4	2018-04-01	378180
D2	fegenie	iron_aquisition-iron_transport	Nramp-family-protein	NA	NA	0.000528849	2	2018-04-01	378180
D2	fegenie	iron_aquisition-iron_transport	YfeA-family-iron-binding-proteins	NA	NA	0.00423079	16	2018-04-01	378180
D2	fegenie	iron_aquisition-iron_transport	YfeB-family-membrane-proteins	NA	NA	0.00661061	25	2018-04-01	378180
D2	fegenie	iron_aquisition-iron_transport	Zip-family-zink-and-iron-uptake	NA	NA	0.0010577	4	2018-04-01	378180
D2	fegenie	iron_aquisition-siderophore_transport_potential	EntS-family-siderophore-export	NA	NA	0.000528849	2	2018-04-01	378180
D2	fegenie	iron_aquisition-siderophore_transport_potential	ExbB-family	NA	NA	0.0383415	145	2018-04-01	378180
D2	fegenie	iron_aquisition-siderophore_transport_potential	ExbD-family	NA	NA	0.0452166	171	2018-04-01	378180
D2	fegenie	iron_aquisition-siderophore_transport_potential	FptX-family-siderophore-transport	NA	NA	0.000264424	1	2018-04-01	378180
D2	fegenie	iron_aquisition-siderophore_transport_potential	FpvC-family-siderophore-transport	NA	NA	0.00290867	11	2018-04-01	378180
D2	fegenie	iron_aquisition-siderophore_transport_potential	FpvD-family-siderophore-transport	NA	NA	0.00423079	16	2018-04-01	378180
D2	fegenie	iron_aquisition-siderophore_transport_potential	FpvE-family-permease	NA	NA	0.017452	66	2018-04-01	378180
D2	fegenie	iron_aquisition-siderophore_transport_potential	FpvG-family-siderophore-transport	NA	NA	0.000264424	1	2018-04-01	378180
D2	fegenie	iron_aquisition-siderophore_transport_potential	HatD-family-substrate-binding-protein	NA	NA	0.0134856	51	2018-04-01	378180
D2	fegenie	iron_aquisition-siderophore_transport_potential	IucA-family-iron-reductase	NA	NA	0.000264424	1	2018-04-01	378180
D2	fegenie	iron_aquisition-siderophore_transport_potential	LbtU-family-siderophore receptor	NA	NA	0.00132212	5	2018-04-01	378180
D2	fegenie	iron_aquisition-siderophore_transport_potential	LbtU-family-siderophore-receptor	NA	NA	0.000264424	1	2018-04-01	378180
D2	fegenie	iron_aquisition-siderophore_transport_potential	PirA-family-siderophore-receptor	NA	NA	0.0126924	48	2018-04-01	378180
D2	fegenie	iron_aquisition-siderophore_transport_potential	PiuA-family-siderophore-receptor	NA	NA	0.0010577	4	2018-04-01	378180
D2	fegenie	iron_aquisition-siderophore_transport_potential	PvdR-family-sideropore-export	NA	NA	0.0121635	46	2018-04-01	378180
D2	fegenie	iron_aquisition-siderophore_transport_potential	PvdT-family-siderophore-export	NA	NA	0.0216828	82	2018-04-01	378180
D2	fegenie	iron_aquisition-siderophore_transport_potential	PvuCD-family-permease	NA	NA	0.000793273	3	2018-04-01	378180
D2	fegenie	iron_aquisition-siderophore_transport_potential	PvuD-family-ATP-binding-protein	NA	NA	0.00317309	12	2018-04-01	378180
D2	fegenie	iron_aquisition-siderophore_transport_potential	PvuE-family-ATP-binding-protein	NA	NA	0.000528849	2	2018-04-01	378180
D2	fegenie	iron_aquisition-siderophore_transport_potential	PvuE-family-permease	NA	NA	0.00211539	8	2018-04-01	378180
D2	fegenie	iron_aquisition-siderophore_transport_potential	TonB-family	NA	NA	0.0235338	89	2018-04-01	378180
D2	fegenie	iron_aquisition-siderophore_transport_potential	ViuB-family-siderophore-utilization	NA	NA	0.000264424	1	2018-04-01	378180
D2	fegenie	iron_gene_regulation	PF01325-Iron_dependent_repressor-dtxR_family_N	NA	NA	0.000264424	1	2018-04-01	378180
D2	fegenie	iron_gene_regulation	PF01475-Iron_dependent_repressor-fur_family	NA	NA	0.0309376	117	2018-04-01	378180
D2	fegenie	iron_gene_regulation	PF02742-Iron_dependent_repressor-dtxR_family_metal_binding_domain	NA	NA	0.0163943	62	2018-04-01	378180
D2	fegenie	iron_gene_regulation	PF04773_FecR	NA	NA	0.0415146	157	2018-04-01	378180
D2	fegenie	iron_gene_regulation	PF09012_sub-FeoC_like_transcriptional_regulator	NA	NA	0.000528849	2	2018-04-01	378180
D2	fegenie	iron_gene_regulation	Sid_PchR_pyochelin_regulator_Pseudomonas_aeruginosa_PA4227_180623	NA	NA	0.0108414	41	2018-04-01	378180
D2	fegenie	iron_gene_regulation	Sid_PvdS_regulator_Paeruginosa_PA2426_180620	NA	NA	0.0412502	156	2018-04-01	378180
D2	fegenie	iron_gene_regulation	Sid_YqjI_regulator_for_YqjH_P64588_Escherichia_coli_180606	NA	NA	0.00581734	22	2018-04-01	378180
D2	fegenie	iron_oxidation	Cyc1	NA	NA	0.000264424	1	2018-04-01	378180
D2	fegenie	iron_oxidation	Cyc2_repCluster1	NA	NA	0.0010577	4	2018-04-01	378180
D2	fegenie	iron_oxidation	Cyc2_repCluster2	NA	NA	0.000793273	3	2018-04-01	378180
D2	fegenie	iron_oxidation	Cyc2_repCluster3	NA	NA	0.00608176	23	2018-04-01	378180
D2	fegenie	iron_oxidation	FoxE	NA	NA	0.000264424	1	2018-04-01	378180
D2	fegenie	iron_reduction	2514223670 filler {omc} Geobacter sulfurreducens CxxxxCH...CXXCH domain-containing protein [Ignavibacterium album Mat9-16; JCM 16511 : NC_017464]	NA	NA	0.000793273	3	2018-04-01	378180
D2	fegenie	iron_reduction	2514223671 filler {pc} c(7)-type cytochrome triheme domain-containing protein [Ignavibacterium album Mat9-16; JCM 16511 : NC_017464]	NA	NA	0.00132212	5	2018-04-01	378180
D2	fegenie	iron_reduction	2514223672 filler {porin} hypothetical protein [Ignavibacterium album Mat9-16; JCM 16511 : NC_017464]	NA	NA	0.0010577	4	2018-04-01	378180
D2	fegenie	iron_reduction	637127333 NP_953688 {omc} (extC) cytochrome c family protein [Geobacter sulfurreducens PCA: NC_002939]	NA	NA	0.000264424	1	2018-04-01	378180
D2	fegenie	iron_reduction	637127334 NP_953689 {porin} (extB) hypothetical protein [Geobacter sulfurreducens PCA: NC_002939]	NA	NA	0.000264424	1	2018-04-01	378180
D2	fegenie	iron_reduction	637127415 NP_953769 {omc} cytochrome c family protein [Geobacter sulfurreducens PCA: NC_002939]	NA	NA	0.000264424	1	2018-04-01	378180
D2	fegenie	iron_reduction	637127416 NP_953770 {pc} cytochrome c family protein [Geobacter sulfurreducens PCA: NC_002939]	NA	NA	0.000528849	2	2018-04-01	378180
D2	fegenie	iron_reduction	637127428 NP_953782 {omc} omcB polyheme membrane-associated cytochrome c [Geobacter sulfurreducens PCA: NC_002939]	NA	NA	0.000528849	2	2018-04-01	378180
D2	fegenie	iron_reduction	637127429 NP_953783 {pc} omaB cytochrome c family protein [Geobacter sulfurreducens PCA: NC_002939]	NA	NA	0.000264424	1	2018-04-01	378180
D2	fegenie	iron_reduction	637127430 NP_953784 {porin} ombB hypothetical protein [Geobacter sulfurreducens PCA: NC_002939]	NA	NA	0.000528849	2	2018-04-01	378180
D2	fegenie	iron_reduction	638465402 ZP_01313809 {porin} hypothetical protein [Desulfuromonas acetoxidans DSM 684; unfinished sequence: NZ_AAEW02000022]	NA	NA	0.000264424	1	2018-04-01	378180
D2	fegenie	iron_reduction	638465403 ZP_01313810 {pc} cytochrome c family protein [Desulfuromonas acetoxidans DSM 684; unfinished sequence: NZ_AAEW02000022]	NA	NA	0.000264424	1	2018-04-01	378180
D2	fegenie	iron_reduction	640548487 YP_001229770 {porin} hypothetical protein [Geobacter uraniumreducens Rf4: NC_009483]	NA	NA	0.000264424	1	2018-04-01	378180
D2	fegenie	iron_reduction	640548488 YP_001229771 {pc} hypothetical protein [Geobacter uraniumreducens Rf4: NC_009483]	NA	NA	0.000528849	2	2018-04-01	378180
D2	fegenie	iron_reduction	640548489 YP_001229772 {omc} cytochrome C family protein [Geobacter uraniumreducens Rf4: NC_009483]	NA	NA	0.000264424	1	2018-04-01	378180
D2	fegenie	iron_reduction	640549328 YP_001230600 {omc} cytochrome C family protein [Geobacter uraniumreducens Rf4: NC_009483]	NA	NA	0.000528849	2	2018-04-01	378180
D2	fegenie	iron_reduction	640549330 YP_001230602 {porin} hypothetical protein [Geobacter uraniumreducens Rf4: NC_009483]	NA	NA	0.000528849	2	2018-04-01	378180
D2	fegenie	iron_reduction	642557019 CAJ74787 {porin} unknown protein [Kuenenia stuttgartiensis genome fragment KUST_E (5 of 5).: CT573071]	NA	NA	0.000793273	3	2018-04-01	378180
D2	fegenie	iron_reduction	642557020 CAJ74788 {pc} hypothetical multiheme cytochrome c protein [Kuenenia stuttgartiensis genome fragment KUST_E (5 of 5).: CT573071]	NA	NA	0.000793273	3	2018-04-01	378180
D2	fegenie	iron_reduction	642769370 YP_002140170 {omc} polyheme membrane-associated cytochrome c [Geobacter bemidjiensis Bem: NC_011146]	NA	NA	0.000264424	1	2018-04-01	378180
D2	fegenie	iron_reduction	646847492 YP_003691554 {porin} hypothetical protein [Desulfurivibrio alkaliphilus AHT2 chromosome: NC_014216]	NA	NA	0.000264424	1	2018-04-01	378180
D2	fegenie	iron_reduction	DFE_0461	NA	NA	0.00132212	5	2018-04-01	378180
D2	fegenie	iron_reduction	DFE_0462	NA	NA	0.00158655	6	2018-04-01	378180
D2	fegenie	iron_reduction	DFE_0463	NA	NA	0.00132212	5	2018-04-01	378180
D2	fegenie	iron_reduction	DFE_0464	NA	NA	0.000793273	3	2018-04-01	378180
D2	fegenie	iron_reduction	DFE_0465	NA	NA	0.000793273	3	2018-04-01	378180
D2	fegenie	iron_reduction	OmcF	NA	NA	0.000264424	1	2018-04-01	378180
D2	fegenie	iron_reduction	OmcS	NA	NA	0.00290867	11	2018-04-01	378180
D2	fegenie	iron_reduction	OmcZ	NA	NA	0.000264424	1	2018-04-01	378180
D2	fegenie	iron_storage	PF00210-Ferritin_like_domain	NA	NA	0.0251203	95	2018-04-01	378180
D2	fegenie	iron_storage	PF13668_Ferritin_like_domain	NA	NA	0.015601	59	2018-04-01	378180
D2	fegenie	possible_iron_oxidation_and_possible_iron_reduction	MtoA	NA	NA	0.000264424	1	2018-04-01	378180
D2	fegenie	probable_iron_reduction	MtrA	NA	NA	0.000528849	2	2018-04-01	378180
D2	fegenie	probable_iron_reduction	MtrB_TIGR03509	NA	NA	0.000264424	1	2018-04-01	378180
D2	fegenie	probable_iron_reduction	MtrC_TIGR03507	NA	NA	0.000528849	2	2018-04-01	378180
D2	metabolic	Amino acid utilization	4-aminobutyrate aminotransferase and related aminotransferases	4-aminobutyrate aminotransferase and related aminotransferases	4-aminobutyrate aminotransferase and related aminotransferases	0.000793273	3	2018-04-01	378180
D2	metabolic	Amino acid utilization	Aminotransferase class I and II	aminotransferase class I and II	aminotransferase class I and II	0.000264424	1	2018-04-01	378180
D2	metabolic	Amino acid utilization	Aspartate/tyrosine/aromatic aminotransferase	aspartate/tyrosine/aromatic aminotransferase	aspartate/tyrosine/aromatic aminotransferase	0.00634618	24	2018-04-01	378180
D2	metabolic	Amino acid utilization	Branched-chain amino acid aminotransferase/4-amino-4-deoxychorismate lyase	branched-chain amino acid aminotransferase/4-amino-4-deoxychorismate lyase	branched-chain amino acid aminotransferase/4-amino-4-deoxychorismate lyase	0.00740388	28	2018-04-01	378180
D2	metabolic	Amino acid utilization	Histidinol-phosphate/aromatic aminotransferase	histidinol-phosphate/aromatic aminotransferase	histidinol-phosphate/aromatic aminotransferase	0.00766831	29	2018-04-01	378180
D2	metabolic	Amino acid utilization	Ornithine/acetylornithine aminotransferase	ornithine/acetylornithine aminotransferase	ornithine/acetylornithine aminotransferase	0.00608176	23	2018-04-01	378180
D2	metabolic	Amino acid utilization	Phosphoserine aminotransferase	phosphoserine aminotransferase	phosphoserine aminotransferase	0.00290867	11	2018-04-01	378180
D2	metabolic	Amino acid utilization	Serine-pyruvate aminotransferase/archaeal aspartate aminotransferase	serine-pyruvate aminotransferase/archaeal aspartate aminotransferase	serine-pyruvate aminotransferase/archaeal aspartate aminotransferase	0.000528849	2	2018-04-01	378180
D2	metabolic	Aromatics degradation	Benzoyl-CoA reduction	bcrA	benzoyl-CoA reductase subunit A	0.000264424	1	2018-04-01	378180
D2	metabolic	Aromatics degradation	Benzoyl-CoA reduction	bcrB	benzoyl-CoA reductase subunit B	0.00132212	5	2018-04-01	378180
D2	metabolic	Aromatics degradation	Benzoyl-CoA reduction	bcrC	benzoyl-CoA reductase subunit C	0.00132212	5	2018-04-01	378180
D2	metabolic	Aromatics degradation	Benzoyl-CoA reduction	bcrD	benzoyl-CoA reductase subunit D	0.000264424	1	2018-04-01	378180
D2	metabolic	Aromatics degradation	Phenol => Benzoyl-CoA	ubiX	flavin prenyltransferase	0.00396637	15	2018-04-01	378180
D2	metabolic	As cycling	Arsenate reduction	arsC1	arsenate reductase (glutaredoxin)	0.000528849	2	2018-04-01	378180
D2	metabolic	As cycling	Arsenate reduction	arsC2	arsenate reductase (thioredoxin)	0.00555291	21	2018-04-01	378180
D2	metabolic	As cycling	Arsenite oxidation	aoxA	arsenite oxidase small subunit	0.000528849	2	2018-04-01	378180
D2	metabolic	As cycling	Arsenite oxidation	aoxB	arsenite oxidase large subunit	0.000264424	1	2018-04-01	378180
D2	metabolic	C1 metabolism	Aerobic CO oxidation	coxS	aerobic carbon-monoxide dehydrogenase small subunit	0.00132212	5	2018-04-01	378180
D2	metabolic	C1 metabolism	Formaldehyde oxidation	fghA	S-formylglutathione hydrolase	0.000793273	3	2018-04-01	378180
D2	metabolic	C1 metabolism	Formaldehyde oxidation	frmA	S-(hydroxymethyl)glutathione dehydrogenase / alcohol dehydrogenase	0.000793273	3	2018-04-01	378180
D2	metabolic	C1 metabolism	Formate oxidation	fdhA	formate dehydrogenase (coenzyme F420) alpha subunit	0.000264424	1	2018-04-01	378180
D2	metabolic	C1 metabolism	Formate oxidation	fdhB	formate dehydrogenase (coenzyme F420) beta subunit	0.00158655	6	2018-04-01	378180
D2	metabolic	C1 metabolism	Formate oxidation	fdoG	formate dehydrogenase major subunit	0.000793273	3	2018-04-01	378180
D2	metabolic	C1 metabolism	Formate oxidation	fdoH	formate dehydrogenase iron-sulfur subunit	0.00475964	18	2018-04-01	378180
D2	metabolic	C1 metabolism	Methanol oxidation	mxaF	methanol dehydrogenase (cytochrome c) subunit 1	0.000264424	1	2018-04-01	378180
D2	metabolic	Carbon fixation	3 Hydroxypropionate cycle	prpE	propionyl-CoA synthetase	0.0010577	4	2018-04-01	378180
D2	metabolic	Carbon fixation	3HP/4HB	abfD	4-hydroxybutyryl-CoA dehydratase / vinylacetyl-CoA-Delta-isomerase	0.0010577	4	2018-04-01	378180
D2	metabolic	Carbon fixation	CBB cycle - Rubisco	Form I	Form I RuBisCO large subunit	0.0010577	4	2018-04-01	378180
D2	metabolic	Carbon fixation	CBB cycle - Rubisco	Form II	Form II RuBisCO large subunit	0.0010577	4	2018-04-01	378180
D2	metabolic	Carbon fixation	Wood Ljungdahl pathway	cdhD	acetyl-CoA decarbonylase/synthase, CODH/ACS complex subunit delta	0.00211539	8	2018-04-01	378180
D2	metabolic	Carbon fixation	Wood Ljungdahl pathway	cdhE	acetyl-CoA decarbonylase/synthase, CODH/ACS complex subunit gamma	0.00158655	6	2018-04-01	378180
D2	metabolic	Carbon fixation	Wood Ljungdahl pathway	cooS	anaerobic carbon-monoxide dehydrogenase catalytic subunit	0.00237982	9	2018-04-01	378180
D2	metabolic	Complex carbon degradation	Amylolytic enzymes	alpha-amylase	alpha-amylase	0.00211539	8	2018-04-01	378180
D2	metabolic	Complex carbon degradation	Amylolytic enzymes	glucoamylase	glucoamylase	0.000528849	2	2018-04-01	378180
D2	metabolic	Complex carbon degradation	Amylolytic enzymes	isoamylase	isoamylase	0.000793273	3	2018-04-01	378180
D2	metabolic	Complex carbon degradation	Amylolytic enzymes	pullulanase	pullulanase	0.000793273	3	2018-04-01	378180
D2	metabolic	Complex carbon degradation	Cellulose degrading	beta-glucosidase	beta-glucosidase	0.000264424	1	2018-04-01	378180
D2	metabolic	Complex carbon degradation	Cellulose degrading	cellulase	cellulase	0.0010577	4	2018-04-01	378180
D2	metabolic	Complex carbon degradation	Chitin degrading	chitiniase	chitiniase	0.000264424	1	2018-04-01	378180
D2	metabolic	Complex carbon degradation	Chitin degrading	hexosaminidase	hexosaminidase	0.00581734	22	2018-04-01	378180
D2	metabolic	Complex carbon degradation	Endohemicellulases	mannan endo-1,4-beta-mannosidase	mannan endo-1,4-beta-mannosidase	0.0010577	4	2018-04-01	378180
D2	metabolic	Complex carbon degradation	Hemicullulose debranching	arabinosidase	arabinosidase	0.000793273	3	2018-04-01	378180
D2	metabolic	Complex carbon degradation	Hemicullulose debranching	beta-glucuronidase	beta-glucuronidase	0.000264424	1	2018-04-01	378180
D2	metabolic	Complex carbon degradation	Other oligosaccharide degrading	beta-galactosidase	beta-galactosidase	0.000793273	3	2018-04-01	378180
D2	metabolic	Complex carbon degradation	Other oligosaccharide degrading	beta-mannosidase	beta-mannosidase	0.000264424	1	2018-04-01	378180
D2	metabolic	Complex carbon degradation	Other oligosaccharide degrading	beta-xylosidase	beta-xylosidase	0.000264424	1	2018-04-01	378180
D2	metabolic	Ethanol fermentation	Acetaldehyde => Ethanol	acetaldehyde => ethanol	acetaldehyde => ethanol	0.000528849	2	2018-04-01	378180
D2	metabolic	Ethanol fermentation	Acetate => Acetaldehyde	acetate => acetaldehyde	acetate => acetaldehyde	0.000264424	1	2018-04-01	378180
D2	metabolic	Fatty acid degradation	Fatty acid degradation	acyl-CoA dehydrogenase	acyl-CoA dehydrogenase	0.0169232	64	2018-04-01	378180
D2	metabolic	Fermentation	Acetate to acetyl-CoA	acs	acetyl-CoA synthetase	0.00237982	9	2018-04-01	378180
D2	metabolic	Fermentation	Acetogenesis	acdA	acetyl coenzyme A synthetase (ADP forming), alpha domain	0.00264424	10	2018-04-01	378180
D2	metabolic	Fermentation	Acetogenesis	ack	acetate kinase	0.00528849	20	2018-04-01	378180
D2	metabolic	Fermentation	Acetogenesis	pta	phosphate acetyltransferase	0.00370194	14	2018-04-01	378180
D2	metabolic	Fermentation	Lactate utilization	ldh	L-lactate dehydrogenase	0.000793273	3	2018-04-01	378180
D2	metabolic	Fermentation	Pyruvate oxidation	porA	pyruvate ferredoxin oxidoreductase alpha subunit	0.00264424	10	2018-04-01	378180
D2	metabolic	Halogenated compound utilization	Halogenated compounds breakdown	E3.8.1.2	2-haloacid dehalogenase	0.000793273	3	2018-04-01	378180
D2	metabolic	Hydrogenases	FeFe hydrogenase	fefe-group-a13	FeFe hydrogenase, H2-evolution/Electron-bifurcation	0.000264424	1	2018-04-01	378180
D2	metabolic	Hydrogenases	FeFe hydrogenase	fefe-group-c1	FeFe hydrogenase, H2-sensing	0.000793273	3	2018-04-01	378180
D2	metabolic	Hydrogenases	Ni-Fe Hydrogenase	nife-group-1	Ni-Fe Hydrogenase, H2-uptake	0.00211539	8	2018-04-01	378180
D2	metabolic	Hydrogenases	Ni-Fe Hydrogenase	nife-group-3abd	Ni-Fe Hydrogenase, Bidirectional	0.00211539	8	2018-04-01	378180
D2	metabolic	Hydrogenases	Ni-Fe Hydrogenase	nife-group-3c	Ni-Fe Hydrogenase, Electron-bifurcation	0.00158655	6	2018-04-01	378180
D2	metabolic	Hydrogenases	Ni-Fe Hydrogenase	nife-group-4a-g	Ni-Fe Hydrogenase, H2-evolving	0.0010577	4	2018-04-01	378180
D2	metabolic	Metal reduction	Metal (Iron/Manganese) reduction	mtrB	decaheme-associated outer membrane protein, MtrB/PioB family	0.000264424	1	2018-04-01	378180
D2	metabolic	Methane metabolism	Methane oxidation - Soluble methane monoxygenase	mmoB	methane monooxygenase regulatory protein B	0.000528849	2	2018-04-01	378180
D2	metabolic	Nitrogen cycling	N2 fixation	nifD	nitrogenase molybdenum-iron protein alpha chain	0.00158655	6	2018-04-01	378180
D2	metabolic	Nitrogen cycling	N2 fixation	nifH	nitrogenase iron protein	0.00158655	6	2018-04-01	378180
D2	metabolic	Nitrogen cycling	N2 fixation	nifK	nitrogenase molybdenum-iron protein beta chain	0.00158655	6	2018-04-01	378180
D2	metabolic	Nitrogen cycling	Nitrate reduction	napA	periplasmic nitrate reductase NapA	0.000528849	2	2018-04-01	378180
D2	metabolic	Nitrogen cycling	Nitrate reduction	napB	cytochrome c-type protein NapB	0.000793273	3	2018-04-01	378180
D2	metabolic	Nitrogen cycling	Nitrate reduction	narG	nitrate reductase / nitrite oxidoreductase, alpha subunit	0.0010577	4	2018-04-01	378180
D2	metabolic	Nitrogen cycling	Nitrate reduction	narH	nitrate reductase / nitrite oxidoreductase, beta subunit	0.0010577	4	2018-04-01	378180
D2	metabolic	Nitrogen cycling	Nitric oxide reduction	norB	nitric oxide reductase subunit B	0.00290867	11	2018-04-01	378180
D2	metabolic	Nitrogen cycling	Nitric oxide reduction	norC	nitric oxide reductase subunit C	0.00237982	9	2018-04-01	378180
D2	metabolic	Nitrogen cycling	Nitrite oxidation	nxrA	nitrate reductase / nitrite oxidoreductase, alpha subunit	0.000528849	2	2018-04-01	378180
D2	metabolic	Nitrogen cycling	Nitrite oxidation	nxrB	nitrate reductase / nitrite oxidoreductase, beta subunit	0.000528849	2	2018-04-01	378180
D2	metabolic	Nitrogen cycling	Nitrite reduction	nirK	nitrite reductase (NO-forming)	0.000264424	1	2018-04-01	378180
D2	metabolic	Nitrogen cycling	Nitrite reduction	nirS	nitrite reductase (NO-forming) / hydroxylamine reductase	0.000528849	2	2018-04-01	378180
D2	metabolic	Nitrogen cycling	Nitrite reduction	octR	nitrite reductase (Octaheme c-type cytochrome Shewanella-type)	0.00158655	6	2018-04-01	378180
D2	metabolic	Nitrogen cycling	Nitrite reduction to ammonia	nirB	nitrite reductase (NADH) large subunit	0.000793273	3	2018-04-01	378180
D2	metabolic	Nitrogen cycling	Nitrite reduction to ammonia	nirD	nitrite reductase (NADH) small subunit	0.0010577	4	2018-04-01	378180
D2	metabolic	Nitrogen cycling	Nitrite reduction to ammonia	nrfA	nitrite reductase (cytochrome c-552)	0.00237982	9	2018-04-01	378180
D2	metabolic	Nitrogen cycling	Nitrite reduction to ammonia	nrfH	cytochrome c nitrite reductase small subunit	0.000793273	3	2018-04-01	378180
D2	metabolic	Oxidative phosphorylation	Complex I (NADH-quinone oxidoreductase)	nuoA	NADH-quinone oxidoreductase subunit A	0.00740388	28	2018-04-01	378180
D2	metabolic	Oxidative phosphorylation	Complex I (NADH-quinone oxidoreductase)	nuoB	NADH-quinone oxidoreductase subunit B	0.00502406	19	2018-04-01	378180
D2	metabolic	Oxidative phosphorylation	Complex I (NADH-quinone oxidoreductase)	nuoC	NADH-quinone oxidoreductase subunit C	0.00370194	14	2018-04-01	378180
D2	metabolic	Oxidative phosphorylation	Complex II (Succinate dehydrogenase/Fumarate reductase)	sdhC	succinate dehydrogenase / fumarate reductase, cytochrome b subunit	0.00343752	13	2018-04-01	378180
D2	metabolic	Oxidative phosphorylation	Complex II (Succinate dehydrogenase/Fumarate reductase)	sdhD	succinate dehydrogenase / fumarate reductase, membrane anchor subunit	0.00132212	5	2018-04-01	378180
D2	metabolic	Oxidative phosphorylation	Complex III (Cytochrome c reductase)	petA	ubiquinol-cytochrome c reductase iron-sulfur subunit	0.00132212	5	2018-04-01	378180
D2	metabolic	Oxidative phosphorylation	Complex III (Cytochrome c reductase)	petB	ubiquinol-cytochrome c reductase cytochrome b/c1 subunit	0.00264424	10	2018-04-01	378180
D2	metabolic	Oxidative phosphorylation	Complex V (ATP synthase: V/A-type H+/Na+-transporting ATPase)	atpA (V/A-type)	V/A-type H+/Na+-transporting ATPase subunit A	0.00132212	5	2018-04-01	378180
D2	metabolic	Oxidative phosphorylation	Complex V (ATP synthase: V/A-type H+/Na+-transporting ATPase)	atpB (V/A-type)	V/A-type H+/Na+-transporting ATPase subunit B	0.000793273	3	2018-04-01	378180
D2	metabolic	Oxidative phosphorylation	Complex V (F-type H+-transporting ATPase)	atpA (F-type)	F-type H+/Na+-transporting ATPase subunit alpha	0.00819715	31	2018-04-01	378180
D2	metabolic	Oxidative phosphorylation	Complex V (F-type H+-transporting ATPase)	atpD (F-type)	F-type H+/Na+-transporting ATPase subunit beta	0.00846158	32	2018-04-01	378180
D2	metabolic	Oxygen metabolism (Oxidative phosphorylation Complex IV)	Oxygen metabolism - cytochrome (quinone) oxidase, bd type	cydA	cytochrome bd ubiquinol oxidase subunit I	0.00343752	13	2018-04-01	378180
D2	metabolic	Oxygen metabolism (Oxidative phosphorylation Complex IV)	Oxygen metabolism - cytochrome (quinone) oxidase, bd type	cydB	cytochrome bd ubiquinol oxidase subunit II	0.00211539	8	2018-04-01	378180
D2	metabolic	Oxygen metabolism (Oxidative phosphorylation Complex IV)	Oxygen metabolism - cytochrome c oxidase, caa3-type	coxA	cytochrome c oxidase subunit I	0.00158655	6	2018-04-01	378180
D2	metabolic	Oxygen metabolism (Oxidative phosphorylation Complex IV)	Oxygen metabolism - cytochrome c oxidase, caa3-type	coxB	cytochrome c oxidase subunit II	0.00132212	5	2018-04-01	378180
D2	metabolic	Oxygen metabolism (Oxidative phosphorylation Complex IV)	Oxygen metabolism - cytochrome c oxidase, cbb3-type	ccoN	cytochrome c oxidase cbb3-type subunit I	0.00237982	9	2018-04-01	378180
D2	metabolic	Oxygen metabolism (Oxidative phosphorylation Complex IV)	Oxygen metabolism - cytochrome c oxidase, cbb3-type	ccoO	cytochrome c oxidase cbb3-type subunit II	0.00237982	9	2018-04-01	378180
D2	metabolic	Oxygen metabolism (Oxidative phosphorylation Complex IV)	Oxygen metabolism - cytochrome c oxidase, cbb3-type	ccoP	cytochrome c oxidase cbb3-type subunit III	0.00237982	9	2018-04-01	378180
D2	metabolic	Perchlorate reduction	Perchlorate reduction	pcrA	perchlorate reductase, subunit alpha	0.0010577	4	2018-04-01	378180
D2	metabolic	Sulfur cycling	Sulfate reduction	aprA	adenylylsulfate reductase, subunit A	0.00211539	8	2018-04-01	378180
D2	metabolic	Sulfur cycling	Sulfate reduction	sat	sulfate adenylyltransferase	0.00317309	12	2018-04-01	378180
D2	metabolic	Sulfur cycling	Sulfide oxidation	sqr	sulfide:quinone oxidoreductase	0.00158655	6	2018-04-01	378180
D2	metabolic	Sulfur cycling	Sulfite reduction	asrC	anaerobic sulfite reductase subunit C	0.000264424	1	2018-04-01	378180
D2	metabolic	Sulfur cycling	Sulfite reduction	dsrD	dissimilatory sulfite reductase delta subunit	0.00158655	6	2018-04-01	378180
D2	metabolic	Sulfur cycling	Sulfur oxidation	dsrA	dissimilatory sulfite reductase alpha subunit	0.00185097	7	2018-04-01	378180
D2	metabolic	Sulfur cycling	Sulfur oxidation	dsrB	dissimilatory sulfite reductase beta subunit	0.00185097	7	2018-04-01	378180
D2	metabolic	Sulfur cycling	Sulfur oxidation	sdo	sulfur dioxygenase	0.00475964	18	2018-04-01	378180
D2	metabolic	Sulfur cycling	Thiosulfate disproportionation	phsA	thiosulfate reductase / polysulfide reductase chain A	0.00158655	6	2018-04-01	378180
D2	metabolic	Sulfur cycling	Thiosulfate oxidation	soxY	sulfur-oxidizing protein SoxY	0.000528849	2	2018-04-01	378180
D2	metabolic	Sulfur cycling enzymes (detailed)	Assimilatory sulfur metabolism| APS (Adenosine 5'-phosphosulfate) <-> PAPS (3'-Phosphoadenosine 5'-phosphosulfate)	cysC	adenylylsulfate kinase	0.000528849	2	2018-04-01	378180
D2	metabolic	Sulfur cycling enzymes (detailed)	Assimilatory sulfur metabolism| PAPS (3'-Phosphoadenosine 5'-phosphosulfate) <-> Sulfite	cysH	phosphoadenosine phosphosulfate reductase	0.00264424	10	2018-04-01	378180
D2	metabolic	Sulfur cycling enzymes (detailed)	Assimilatory sulfur metabolism| Sulfate <-> APS (Adenosine 5'-phosphosulfate)	cysD	sulfate adenylyltransferase subunit 2	0.0010577	4	2018-04-01	378180
D2	metabolic	Sulfur cycling enzymes (detailed)	Assimilatory sulfur metabolism| Sulfate <-> APS (Adenosine 5'-phosphosulfate)	cysN	sulfate adenylyltransferase subunit 1	0.000264424	1	2018-04-01	378180
D2	metabolic	Sulfur cycling enzymes (detailed)	Assimilatory sulfur metabolism| Sulfide -> Cysteine	cysK	cysteine synthase	0.00661061	25	2018-04-01	378180
D2	metabolic	Sulfur cycling enzymes (detailed)	Assimilatory sulfur metabolism| Sulfide -> Cysteine	cysM	S-sulfo-L-cysteine synthase (O-acetyl-L-serine-dependent)	0.00185097	7	2018-04-01	378180
D2	metabolic	Sulfur cycling enzymes (detailed)	Dissimilatory sulfur metabolism | Sulfate reduction	aprA	adenylylsulfate reductase, subunit A	0.00211539	8	2018-04-01	378180
D2	metabolic	Sulfur cycling enzymes (detailed)	Dissimilatory sulfur metabolism | Sulfate reduction	aprB	adenylylsulfate reductase, subunit B	0.00185097	7	2018-04-01	378180
D2	metabolic	Sulfur cycling enzymes (detailed)	Dissimilatory sulfur metabolism | Sulfate reduction	sat	sulfate adenylyltransferase	0.00317309	12	2018-04-01	378180
D2	metabolic	Sulfur cycling enzymes (detailed)	Dissimilatory sulfur metabolism | Sulfide oxidation	sqr	sulfide:quinone oxidoreductase	0.00158655	6	2018-04-01	378180
D2	metabolic	Sulfur cycling enzymes (detailed)	Dissimilatory sulfur metabolism | Sulfite reduction	asrC	anaerobic sulfite reductase subunit C	0.000264424	1	2018-04-01	378180
D2	metabolic	Sulfur cycling enzymes (detailed)	Dissimilatory sulfur metabolism | Sulfur oxidation	sdo	sulfur dioxygenase	0.00475964	18	2018-04-01	378180
D2	metabolic	Sulfur cycling enzymes (detailed)	Dissimilatory sulfur metabolism | Sulfur oxidation/Sulfite reduction	dsrA	dissimilatory sulfite reductase alpha subunit	0.00185097	7	2018-04-01	378180
D2	metabolic	Sulfur cycling enzymes (detailed)	Dissimilatory sulfur metabolism | Sulfur oxidation/Sulfite reduction	dsrB	dissimilatory sulfite reductase beta subunit	0.00185097	7	2018-04-01	378180
D2	metabolic	Sulfur cycling enzymes (detailed)	Dissimilatory sulfur metabolism | Sulfur oxidation/Sulfite reduction	dsrC	dissimilatory sulfite reductase, subunit C	0.00211539	8	2018-04-01	378180
D2	metabolic	Sulfur cycling enzymes (detailed)	Dissimilatory sulfur metabolism | Sulfur oxidation/Sulfite reduction	dsrD	dissimilatory sulfite reductase delta subunit	0.00158655	6	2018-04-01	378180
D2	metabolic	Sulfur cycling enzymes (detailed)	Dissimilatory sulfur metabolism | Sulfur oxidation/Sulfite reduction	dsrH	dissimilatory sulfite reductase, subunit H	0.000793273	3	2018-04-01	378180
D2	metabolic	Sulfur cycling enzymes (detailed)	Dissimilatory sulfur metabolism | Sulfur oxidation/Sulfite reduction	dsrJ	dissimilatory sulfite reductase, subunit J	0.00211539	8	2018-04-01	378180
D2	metabolic	Sulfur cycling enzymes (detailed)	Dissimilatory sulfur metabolism | Sulfur oxidation/Sulfite reduction	dsrK	dissimilatory sulfite reductase, subunit K	0.00264424	10	2018-04-01	378180
D2	metabolic	Sulfur cycling enzymes (detailed)	Dissimilatory sulfur metabolism | Sulfur oxidation/Sulfite reduction	dsrM	dissimilatory sulfite reductase, subunit M	0.00290867	11	2018-04-01	378180
D2	metabolic	Sulfur cycling enzymes (detailed)	Dissimilatory sulfur metabolism | Sulfur oxidation/Sulfite reduction	dsrO	dissimilatory sulfite reductase, subunit O	0.00264424	10	2018-04-01	378180
D2	metabolic	Sulfur cycling enzymes (detailed)	Dissimilatory sulfur metabolism | Sulfur oxidation/Sulfite reduction	dsrP	dissimilatory sulfite reductase, subunit P	0.00185097	7	2018-04-01	378180
D2	metabolic	Sulfur cycling enzymes (detailed)	Dissimilatory sulfur metabolism | Sulfur oxidation/Sulfite reduction	dsrR	dissimilatory sulfite reductase, subunit R	0.000528849	2	2018-04-01	378180
D2	metabolic	Sulfur cycling enzymes (detailed)	Dissimilatory sulfur metabolism | Sulfur oxidation/Sulfite reduction	dsrS	dissimilatory sulfite reductase, subunit S	0.000528849	2	2018-04-01	378180
D2	metabolic	Sulfur cycling enzymes (detailed)	Dissimilatory sulfur metabolism | Sulfur oxidation/Sulfite reduction	dsrT	dissimilatory sulfite reductase, subunit T	0.00158655	6	2018-04-01	378180
D2	metabolic	Sulfur cycling enzymes (detailed)	Dissimilatory sulfur metabolism | Thiosulfate disproportionation	phsA	thiosulfate reductase / polysulfide reductase chain A	0.00158655	6	2018-04-01	378180
D2	metabolic	Sulfur cycling enzymes (detailed)	Dissimilatory sulfur metabolism | Thiosulfate oxidation	soxA	L-cysteine S-thiosulfotransferase	0.00158655	6	2018-04-01	378180
D2	metabolic	Sulfur cycling enzymes (detailed)	Dissimilatory sulfur metabolism | Thiosulfate oxidation	soxD	S-disulfanyl-L-cysteine oxidoreductase SoxD	0.000793273	3	2018-04-01	378180
D2	metabolic	Sulfur cycling enzymes (detailed)	Dissimilatory sulfur metabolism | Thiosulfate oxidation	soxX	L-cysteine S-thiosulfotransferase	0.00211539	8	2018-04-01	378180
D2	metabolic	Sulfur cycling enzymes (detailed)	Dissimilatory sulfur metabolism | Thiosulfate oxidation	soxY	sulfur-oxidizing protein SoxY	0.000528849	2	2018-04-01	378180
D2	metabolic	Sulfur cycling enzymes (detailed)	Dissimilatory sulfur metabolism | Thiosulfate oxidation	soxZ	sulfur-oxidizing protein SoxZ	0.000528849	2	2018-04-01	378180
D2	metabolic	Sulfur cycling enzymes (detailed)	DMSO metabolism | DMS (Dimethyl sulfide) <-> Methanethiol	dmoB	dimethyl-sulfide monooxygenase subunit B	0.00713946	27	2018-04-01	378180
D2	metabolic	Sulfur cycling enzymes (detailed)	DMSO metabolism | DMS (Dimethyl sulfide) <-> Methanethiol	mddA	methanethiol S-methyltransferase	0.00185097	7	2018-04-01	378180
D2	metabolic	Sulfur cycling enzymes (detailed)	DMSO metabolism | DMSO (Dimethyl sulfoxide) <-> DMS (Dimethyl sulfide)	ddhA	dimethylsulfide dehydrogenase subunit alpha	0.00661061	25	2018-04-01	378180
D2	metabolic	Sulfur cycling enzymes (detailed)	DMSO metabolism | DMSO (Dimethyl sulfoxide) <-> DMS (Dimethyl sulfide)	dmsA	anaerobic dimethyl sulfoxide reductase subunit A	0.000264424	1	2018-04-01	378180
D2	metabolic	Sulfur cycling enzymes (detailed)	Metabolism of organic sulfur | Cystathionine -> Homocysteine	metC	cysteine-S-conjugate beta-lyase	0.000793273	3	2018-04-01	378180
D2	metabolic	Sulfur cycling enzymes (detailed)	Metabolism of organic sulfur | Cysteine <-> 3-mercaptopyruvate	aspB	aspartate aminotransferase	0.00475964	18	2018-04-01	378180
D2	metabolic	Sulfur cycling enzymes (detailed)	Metabolism of organic sulfur | Cysteine <-> Cystathionine	metB	cystathionine gamma-synthase	0.00185097	7	2018-04-01	378180
D2	metabolic	Sulfur cycling enzymes (detailed)	Metabolism of organic sulfur | Homocysteine -> Methionine	metH	5-methyltetrahydrofolate--homocysteine methyltransferase	0.00290867	11	2018-04-01	378180
D2	metabolic	Sulfur cycling enzymes (detailed)	Metabolism of organic sulfur | Homocysteine <-> Methionine	metE	5-methyltetrahydropteroyltriglutamate--homocysteine methyltransferase	0.000264424	1	2018-04-01	378180
D2	metabolic	Sulfur cycling enzymes (detailed)	Metabolism of organic sulfur | MHO (L-methionine (R)-S-oxide) -> Methionine)	msrC	L-methionine (R)-S-oxide reductase	0.000528849	2	2018-04-01	378180
D2	metabolic	Sulfur cycling enzymes (detailed)	Metabolism of organic sulfur | OAHS (O-acetylhomoserine) + Sulfide -> Homocysteine	metY	O-acetylhomoserine (thiol)-lyase	0.00211539	8	2018-04-01	378180
D2	metabolic	Sulfur cycling enzymes (detailed)	Metabolism of organic sulfur | SAH (S-adenosyl-L-homocysteine) -> Homocysteine	ahcY	adenosylhomocysteinase	0.00740388	28	2018-04-01	378180
D2	metabolic	Sulfur cycling enzymes (detailed)	Metabolism of organic sulfur | SAH (S-adenosyl-L-homocysteine) -> SRH (S-ribosylhomocysteine)	mtnN	adenosylhomocysteine nucleosidase	0.000793273	3	2018-04-01	378180
D2	metabolic	Sulfur cycling enzymes (detailed)	Sulfur-related amino acid metabolism | Cysteine -> Sulfide	cysK	cysteine synthase	0.00661061	25	2018-04-01	378180
D2	metabolic	Sulfur cycling enzymes (detailed)	Sulfur-related amino acid metabolism | Cysteine -> Sulfide	cysM	S-sulfo-L-cysteine synthase (O-acetyl-L-serine-dependent)	0.00185097	7	2018-04-01	378180
D2	metabolic	Sulfur cycling enzymes (detailed)	Sulfur-related amino acid metabolism | Cysteine -> Sulfide	metC	cysteine-S-conjugate beta-lyase	0.000793273	3	2018-04-01	378180
D2	metabolic	Sulfur cycling enzymes (detailed)	Sulfur-related amino acid metabolism | Methionine -> Methanethiol	megL	methionine gamma-lyase	0.00502406	19	2018-04-01	378180
D2	metabolic	Sulfur cycling enzymes (detailed)	Sulfur-related amino acid metabolism | Methionine -> SAMe (S-adenosyl-L-methionine)	metK	S-adenosylmethionine synthetase	0.0097837	37	2018-04-01	378180
D2	metabolic	Sulfur cycling enzymes (detailed)	Sulfur-related amino acid metabolism | SAMe (S-adenosyl-L-methionine) -> SAH (S-adenosyl-L-homocysteine)	dcm	DNA (cytosine-5)-methyltransferase 1	0.00449521	17	2018-04-01	378180
D2	metabolic	Urea utilization	Urease	ureA	urease subunit gamma	0.000528849	2	2018-04-01	378180
D2	metabolic	Urea utilization	Urease	ureB	urease subunit beta	0.000528849	2	2018-04-01	378180
D2	metabolic	Urea utilization	Urease	ureC	urease subunit alpha	0.000528849	2	2018-04-01	378180
D3	fegenie	iron_aquisition-heme_transport	ChaN-family-substrate-binding-protein	NA	NA	0.000591095	2	2018-04-01	338355
D3	fegenie	iron_aquisition-heme_transport	HmuV-family-ATP-binding-protein	NA	NA	0.00354657	12	2018-04-01	338355
D3	fegenie	iron_aquisition-heme_transport	TonB-family	NA	NA	0.00118219	4	2018-04-01	338355
D3	fegenie	iron_aquisition-iron_transport	EfeU-family-iron-perease	NA	NA	0.00118219	4	2018-04-01	338355
D3	fegenie	iron_aquisition-iron_transport	FbpA-family-iron-binding-protein	NA	NA	0.000591095	2	2018-04-01	338355
D3	fegenie	iron_aquisition-iron_transport	FbpB-family-iron-permease	NA	NA	0.000295548	1	2018-04-01	338355
D3	fegenie	iron_aquisition-iron_transport	FbpB-FutB-family-iron-permease	NA	NA	0.000886643	3	2018-04-01	338355
D3	fegenie	iron_aquisition-iron_transport	FbpC-family-ATPase	NA	NA	0.00118219	4	2018-04-01	338355
D3	fegenie	iron_aquisition-iron_transport	FeoA-family-iron-transporter	NA	NA	0.0144818	49	2018-04-01	338355
D3	fegenie	iron_aquisition-iron_transport	FeoB-family-iron-transporter	NA	NA	0.015664	53	2018-04-01	338355
D3	fegenie	iron_aquisition-iron_transport	FeoE-family-iron-efflux	NA	NA	0.00206883	7	2018-04-01	338355
D3	fegenie	iron_aquisition-iron_transport	FutA1-family-iron-binding-proteins	NA	NA	0.000295548	1	2018-04-01	338355
D3	fegenie	iron_aquisition-iron_transport	Nramp-family-protein	NA	NA	0.00118219	4	2018-04-01	338355
D3	fegenie	iron_aquisition-iron_transport	YfeA-family-iron-binding-proteins	NA	NA	0.00531986	18	2018-04-01	338355
D3	fegenie	iron_aquisition-iron_transport	YfeB-family-membrane-proteins	NA	NA	0.00916197	31	2018-04-01	338355
D3	fegenie	iron_aquisition-iron_transport	Zip-family-zink-and-iron-uptake	NA	NA	0.00265993	9	2018-04-01	338355
D3	fegenie	iron_aquisition-siderophore_transport_potential	EntS-family-siderophore-export	NA	NA	0.000886643	3	2018-04-01	338355
D3	fegenie	iron_aquisition-siderophore_transport_potential	ExbB-family	NA	NA	0.0333969	113	2018-04-01	338355
D3	fegenie	iron_aquisition-siderophore_transport_potential	ExbD-family	NA	NA	0.0393078	133	2018-04-01	338355
D3	fegenie	iron_aquisition-siderophore_transport_potential	FptX-family-siderophore-transport	NA	NA	0.000295548	1	2018-04-01	338355
D3	fegenie	iron_aquisition-siderophore_transport_potential	FpvC-family-siderophore-transport	NA	NA	0.00531986	18	2018-04-01	338355
D3	fegenie	iron_aquisition-siderophore_transport_potential	FpvD-family-siderophore-transport	NA	NA	0.00591095	20	2018-04-01	338355
D3	fegenie	iron_aquisition-siderophore_transport_potential	FpvE-family-permease	NA	NA	0.0165507	56	2018-04-01	338355
D3	fegenie	iron_aquisition-siderophore_transport_potential	HatD-family-substrate-binding-protein	NA	NA	0.0115264	39	2018-04-01	338355
D3	fegenie	iron_aquisition-siderophore_transport_potential	LbtU-family-siderophore receptor	NA	NA	0.00118219	4	2018-04-01	338355
D3	fegenie	iron_aquisition-siderophore_transport_potential	PirA-family-siderophore-receptor	NA	NA	0.0153685	52	2018-04-01	338355
D3	fegenie	iron_aquisition-siderophore_transport_potential	PiuA-family-siderophore-receptor	NA	NA	0.000886643	3	2018-04-01	338355
D3	fegenie	iron_aquisition-siderophore_transport_potential	PvdR-family-sideropore-export	NA	NA	0.0165507	56	2018-04-01	338355
D3	fegenie	iron_aquisition-siderophore_transport_potential	PvdT-family-siderophore-export	NA	NA	0.0307369	104	2018-04-01	338355
D3	fegenie	iron_aquisition-siderophore_transport_potential	PvuCD-family-permease	NA	NA	0.000295548	1	2018-04-01	338355
D3	fegenie	iron_aquisition-siderophore_transport_potential	PvuD-family-ATP-binding-protein	NA	NA	0.00295548	10	2018-04-01	338355
D3	fegenie	iron_aquisition-siderophore_transport_potential	PvuE-family-ATP-binding-protein	NA	NA	0.00118219	4	2018-04-01	338355
D3	fegenie	iron_aquisition-siderophore_transport_potential	PvuE-family-permease	NA	NA	0.00295548	10	2018-04-01	338355
D3	fegenie	iron_aquisition-siderophore_transport_potential	TonB-family	NA	NA	0.0236438	80	2018-04-01	338355
D3	fegenie	iron_gene_regulation	PF01325-Iron_dependent_repressor-dtxR_family_N	NA	NA	0.00147774	5	2018-04-01	338355
D3	fegenie	iron_gene_regulation	PF01475-Iron_dependent_repressor-fur_family	NA	NA	0.0396034	134	2018-04-01	338355
D3	fegenie	iron_gene_regulation	PF02742-Iron_dependent_repressor-dtxR_family_metal_binding_domain	NA	NA	0.015664	53	2018-04-01	338355
D3	fegenie	iron_gene_regulation	PF04773_FecR	NA	NA	0.0452188	153	2018-04-01	338355
D3	fegenie	iron_gene_regulation	PF09012_sub-FeoC_like_transcriptional_regulator	NA	NA	0.00177329	6	2018-04-01	338355
D3	fegenie	iron_gene_regulation	Sid_PchR_pyochelin_regulator_Pseudomonas_aeruginosa_PA4227_180623	NA	NA	0.0150729	51	2018-04-01	338355
D3	fegenie	iron_gene_regulation	Sid_PvdS_regulator_Paeruginosa_PA2426_180620	NA	NA	0.0398989	135	2018-04-01	338355
D3	fegenie	iron_gene_regulation	Sid_YqjI_regulator_for_YqjH_P64588_Escherichia_coli_180606	NA	NA	0.0056154	19	2018-04-01	338355
D3	fegenie	iron_oxidation	Cyc1	NA	NA	0.000591095	2	2018-04-01	338355
D3	fegenie	iron_oxidation	Cyc2_repCluster1	NA	NA	0.000591095	2	2018-04-01	338355
D3	fegenie	iron_oxidation	Cyc2_repCluster2	NA	NA	0.000295548	1	2018-04-01	338355
D3	fegenie	iron_oxidation	Cyc2_repCluster3	NA	NA	0.00384212	13	2018-04-01	338355
D3	fegenie	iron_oxidation	FoxE	NA	NA	0.000295548	1	2018-04-01	338355
D3	fegenie	iron_reduction	2514223670 filler {omc} Geobacter sulfurreducens CxxxxCH...CXXCH domain-containing protein [Ignavibacterium album Mat9-16; JCM 16511 : NC_017464]	NA	NA	0.00118219	4	2018-04-01	338355
D3	fegenie	iron_reduction	2514223671 filler {pc} c(7)-type cytochrome triheme domain-containing protein [Ignavibacterium album Mat9-16; JCM 16511 : NC_017464]	NA	NA	0.00147774	5	2018-04-01	338355
D3	fegenie	iron_reduction	2514223672 filler {porin} hypothetical protein [Ignavibacterium album Mat9-16; JCM 16511 : NC_017464]	NA	NA	0.00147774	5	2018-04-01	338355
D3	fegenie	iron_reduction	637127415 NP_953769 {omc} cytochrome c family protein [Geobacter sulfurreducens PCA: NC_002939]	NA	NA	0.00118219	4	2018-04-01	338355
D3	fegenie	iron_reduction	637127416 NP_953770 {pc} cytochrome c family protein [Geobacter sulfurreducens PCA: NC_002939]	NA	NA	0.00118219	4	2018-04-01	338355
D3	fegenie	iron_reduction	637127417 NP_953771 {porin} hypothetical protein [Geobacter sulfurreducens PCA: NC_002939]	NA	NA	0.000591095	2	2018-04-01	338355
D3	fegenie	iron_reduction	637127428 NP_953782 {omc} omcB polyheme membrane-associated cytochrome c [Geobacter sulfurreducens PCA: NC_002939]	NA	NA	0.000295548	1	2018-04-01	338355
D3	fegenie	iron_reduction	637127430 NP_953784 {porin} ombB hypothetical protein [Geobacter sulfurreducens PCA: NC_002939]	NA	NA	0.000591095	2	2018-04-01	338355
D3	fegenie	iron_reduction	637778187 YP_383875 {porin} hypothetical protein [Geobacter metallireducens GS-15: NC_007517]	NA	NA	0.000591095	2	2018-04-01	338355
D3	fegenie	iron_reduction	637778191 YP_383879 {pc} cytochrome c family protein [Geobacter metallireducens GS-15: NC_007517]	NA	NA	0.000591095	2	2018-04-01	338355
D3	fegenie	iron_reduction	640548488 YP_001229771 {pc} hypothetical protein [Geobacter uraniumreducens Rf4: NC_009483]	NA	NA	0.000591095	2	2018-04-01	338355
D3	fegenie	iron_reduction	640548489 YP_001229772 {omc} cytochrome C family protein [Geobacter uraniumreducens Rf4: NC_009483]	NA	NA	0.000295548	1	2018-04-01	338355
D3	fegenie	iron_reduction	640549328 YP_001230600 {omc} cytochrome C family protein [Geobacter uraniumreducens Rf4: NC_009483]	NA	NA	0.000295548	1	2018-04-01	338355
D3	fegenie	iron_reduction	640549330 YP_001230602 {porin} hypothetical protein [Geobacter uraniumreducens Rf4: NC_009483]	NA	NA	0.000591095	2	2018-04-01	338355
D3	fegenie	iron_reduction	642557019 CAJ74787 {porin} unknown protein [Kuenenia stuttgartiensis genome fragment KUST_E (5 of 5).: CT573071]	NA	NA	0.000886643	3	2018-04-01	338355
D3	fegenie	iron_reduction	642557020 CAJ74788 {pc} hypothetical multiheme cytochrome c protein [Kuenenia stuttgartiensis genome fragment KUST_E (5 of 5).: CT573071]	NA	NA	0.000886643	3	2018-04-01	338355
D3	fegenie	iron_reduction	643638980 YP_002537145 {omc} hypothetical protein [Geobacter sp. FRC-32: NC_011979]	NA	NA	0.000295548	1	2018-04-01	338355
D3	fegenie	iron_reduction	646796949 YP_003639120 TherJR_0333 hypothetical protein [Thermincola sp. JR: NC_014152]	NA	NA	0.00147774	5	2018-04-01	338355
D3	fegenie	iron_reduction	646799199 YP_003641333 TherJR_2595 hypothetical protein [Thermincola sp. JR: NC_014152]	NA	NA	0.0062065	21	2018-04-01	338355
D3	fegenie	iron_reduction	649931661 YP_004200172 {pc} cytochrome c family protein [Geobacter sp. M18 chromosome: NC_014973]	NA	NA	0.000886643	3	2018-04-01	338355
D3	fegenie	iron_reduction	649931662 YP_004200173 {porin} hypothetical protein [Geobacter sp. M18 chromosome: NC_014973]	NA	NA	0.000886643	3	2018-04-01	338355
D3	fegenie	iron_reduction	DFE_0461	NA	NA	0.00265993	9	2018-04-01	338355
D3	fegenie	iron_reduction	DFE_0462	NA	NA	0.00295548	10	2018-04-01	338355
D3	fegenie	iron_reduction	DFE_0463	NA	NA	0.00147774	5	2018-04-01	338355
D3	fegenie	iron_reduction	DFE_0464	NA	NA	0.00118219	4	2018-04-01	338355
D3	fegenie	iron_reduction	DFE_0465	NA	NA	0.000886643	3	2018-04-01	338355
D3	fegenie	iron_reduction	OmcF	NA	NA	0.000295548	1	2018-04-01	338355
D3	fegenie	iron_reduction	OmcS	NA	NA	0.00325102	11	2018-04-01	338355
D3	fegenie	iron_reduction	OmcZ	NA	NA	0.00118219	4	2018-04-01	338355
D3	fegenie	iron_storage	PF00210-Ferritin_like_domain	NA	NA	0.0239394	81	2018-04-01	338355
D3	fegenie	iron_storage	PF13668_Ferritin_like_domain	NA	NA	0.0168462	57	2018-04-01	338355
D3	fegenie	probable_iron_reduction	MtrC_TIGR03507	NA	NA	0.000886643	3	2018-04-01	338355
D3	metabolic	Amino acid utilization	4-aminobutyrate aminotransferase and related aminotransferases	4-aminobutyrate aminotransferase and related aminotransferases	4-aminobutyrate aminotransferase and related aminotransferases	0.00206883	7	2018-04-01	338355
D3	metabolic	Amino acid utilization	Aminotransferase class I and II	aminotransferase class I and II	aminotransferase class I and II	0.00236438	8	2018-04-01	338355
D3	metabolic	Amino acid utilization	Aspartate/tyrosine/aromatic aminotransferase	aspartate/tyrosine/aromatic aminotransferase	aspartate/tyrosine/aromatic aminotransferase	0.0056154	19	2018-04-01	338355
D3	metabolic	Amino acid utilization	Branched-chain amino acid aminotransferase/4-amino-4-deoxychorismate lyase	branched-chain amino acid aminotransferase/4-amino-4-deoxychorismate lyase	branched-chain amino acid aminotransferase/4-amino-4-deoxychorismate lyase	0.00827533	28	2018-04-01	338355
D3	metabolic	Amino acid utilization	Histidinol-phosphate/aromatic aminotransferase	histidinol-phosphate/aromatic aminotransferase	histidinol-phosphate/aromatic aminotransferase	0.00857088	29	2018-04-01	338355
D3	metabolic	Amino acid utilization	Ornithine/acetylornithine aminotransferase	ornithine/acetylornithine aminotransferase	ornithine/acetylornithine aminotransferase	0.0062065	21	2018-04-01	338355
D3	metabolic	Amino acid utilization	Phosphoserine aminotransferase	phosphoserine aminotransferase	phosphoserine aminotransferase	0.00236438	8	2018-04-01	338355
D3	metabolic	Amino acid utilization	Serine-pyruvate aminotransferase/archaeal aspartate aminotransferase	serine-pyruvate aminotransferase/archaeal aspartate aminotransferase	serine-pyruvate aminotransferase/archaeal aspartate aminotransferase	0.000295548	1	2018-04-01	338355
D3	metabolic	Aromatics degradation	Benzoyl-CoA reduction	bcrA	benzoyl-CoA reductase subunit A	0.000886643	3	2018-04-01	338355
D3	metabolic	Aromatics degradation	Benzoyl-CoA reduction	bcrB	benzoyl-CoA reductase subunit B	0.00236438	8	2018-04-01	338355
D3	metabolic	Aromatics degradation	Benzoyl-CoA reduction	bcrC	benzoyl-CoA reductase subunit C	0.00206883	7	2018-04-01	338355
D3	metabolic	Aromatics degradation	Benzoyl-CoA reduction	bcrD	benzoyl-CoA reductase subunit D	0.000886643	3	2018-04-01	338355
D3	metabolic	Aromatics degradation	Phenol => Benzoyl-CoA	ubiX	flavin prenyltransferase	0.00295548	10	2018-04-01	338355
D3	metabolic	As cycling	Arsenate reduction	arsC1	arsenate reductase (glutaredoxin)	0.000295548	1	2018-04-01	338355
D3	metabolic	As cycling	Arsenate reduction	arsC2	arsenate reductase (thioredoxin)	0.0132996	45	2018-04-01	338355
D3	metabolic	As cycling	Arsenite oxidation	aoxA	arsenite oxidase small subunit	0.000295548	1	2018-04-01	338355
D3	metabolic	As cycling	Arsenite oxidation	aoxB	arsenite oxidase large subunit	0.000591095	2	2018-04-01	338355
D3	metabolic	C1 metabolism	Aerobic CO oxidation	coxM	aerobic carbon-monoxide dehydrogenase medium subunit	0.000295548	1	2018-04-01	338355
D3	metabolic	C1 metabolism	Aerobic CO oxidation	coxS	aerobic carbon-monoxide dehydrogenase small subunit	0.00236438	8	2018-04-01	338355
D3	metabolic	C1 metabolism	Formate oxidation	fdhA	formate dehydrogenase (coenzyme F420) alpha subunit	0.000886643	3	2018-04-01	338355
D3	metabolic	C1 metabolism	Formate oxidation	fdhB	formate dehydrogenase (coenzyme F420) beta subunit	0.00206883	7	2018-04-01	338355
D3	metabolic	C1 metabolism	Formate oxidation	fdoG	formate dehydrogenase major subunit	0.00177329	6	2018-04-01	338355
D3	metabolic	C1 metabolism	Formate oxidation	fdoH	formate dehydrogenase iron-sulfur subunit	0.00709314	24	2018-04-01	338355
D3	metabolic	Carbon fixation	3 Hydroxypropionate cycle	prpE	propionyl-CoA synthetase	0.000886643	3	2018-04-01	338355
D3	metabolic	Carbon fixation	3HP/4HB	abfD	4-hydroxybutyryl-CoA dehydratase / vinylacetyl-CoA-Delta-isomerase	0.000591095	2	2018-04-01	338355
D3	metabolic	Carbon fixation	CBB cycle - Rubisco	Form II	Form II RuBisCO large subunit	0.000295548	1	2018-04-01	338355
D3	metabolic	Carbon fixation	Wood Ljungdahl pathway	cdhD	acetyl-CoA decarbonylase/synthase, CODH/ACS complex subunit delta	0.00265993	9	2018-04-01	338355
D3	metabolic	Carbon fixation	Wood Ljungdahl pathway	cdhE	acetyl-CoA decarbonylase/synthase, CODH/ACS complex subunit gamma	0.00325102	11	2018-04-01	338355
D3	metabolic	Carbon fixation	Wood Ljungdahl pathway	cooS	anaerobic carbon-monoxide dehydrogenase catalytic subunit	0.00443321	15	2018-04-01	338355
D3	metabolic	Complex carbon degradation	Amylolytic enzymes	alpha-amylase	alpha-amylase	0.00206883	7	2018-04-01	338355
D3	metabolic	Complex carbon degradation	Amylolytic enzymes	glucoamylase	glucoamylase	0.000591095	2	2018-04-01	338355
D3	metabolic	Complex carbon degradation	Amylolytic enzymes	isoamylase	isoamylase	0.00177329	6	2018-04-01	338355
D3	metabolic	Complex carbon degradation	Amylolytic enzymes	pullulanase	pullulanase	0.000295548	1	2018-04-01	338355
D3	metabolic	Complex carbon degradation	Cellulose degrading	beta-glucosidase	beta-glucosidase	0.00118219	4	2018-04-01	338355
D3	metabolic	Complex carbon degradation	Cellulose degrading	cellulase	cellulase	0.00265993	9	2018-04-01	338355
D3	metabolic	Complex carbon degradation	Chitin degrading	chitiniase	chitiniase	0.000591095	2	2018-04-01	338355
D3	metabolic	Complex carbon degradation	Chitin degrading	hexosaminidase	hexosaminidase	0.00384212	13	2018-04-01	338355
D3	metabolic	Complex carbon degradation	Endohemicellulases	mannan endo-1,4-beta-mannosidase	mannan endo-1,4-beta-mannosidase	0.00265993	9	2018-04-01	338355
D3	metabolic	Complex carbon degradation	Hemicullulose debranching	alpha-L-rhamnosidase	alpha-L-rhamnosidase	0.000295548	1	2018-04-01	338355
D3	metabolic	Complex carbon degradation	Hemicullulose debranching	arabinosidase	arabinosidase	0.00236438	8	2018-04-01	338355
D3	metabolic	Complex carbon degradation	Other oligosaccharide degrading	beta-galactosidase	beta-galactosidase	0.00118219	4	2018-04-01	338355
D3	metabolic	Complex carbon degradation	Other oligosaccharide degrading	beta-mannosidase	beta-mannosidase	0.000886643	3	2018-04-01	338355
D3	metabolic	Ethanol fermentation	Acetaldehyde => Ethanol	acetaldehyde => ethanol	acetaldehyde => ethanol	0.000295548	1	2018-04-01	338355
D3	metabolic	Fatty acid degradation	Fatty acid degradation	acyl-CoA dehydrogenase	acyl-CoA dehydrogenase	0.0186195	63	2018-04-01	338355
D3	metabolic	Fermentation	Acetate to acetyl-CoA	acs	acetyl-CoA synthetase	0.00384212	13	2018-04-01	338355
D3	metabolic	Fermentation	Acetogenesis	acdA	acetyl coenzyme A synthetase (ADP forming), alpha domain	0.00591095	20	2018-04-01	338355
D3	metabolic	Fermentation	Acetogenesis	ack	acetate kinase	0.00679759	23	2018-04-01	338355
D3	metabolic	Fermentation	Acetogenesis	pta	phosphate acetyltransferase	0.00472876	16	2018-04-01	338355
D3	metabolic	Fermentation	Lactate utilization	ldh	L-lactate dehydrogenase	0.000295548	1	2018-04-01	338355
D3	metabolic	Fermentation	Pyruvate <=> acetyl-CoA + formate	pflD	formate C-acetyltransferase	0.000591095	2	2018-04-01	338355
D3	metabolic	Fermentation	Pyruvate oxidation	porA	pyruvate ferredoxin oxidoreductase alpha subunit	0.00679759	23	2018-04-01	338355
D3	metabolic	Halogenated compound utilization	Halogenated compounds breakdown	E3.8.1.2	2-haloacid dehalogenase	0.000295548	1	2018-04-01	338355
D3	metabolic	Hydrogenases	FeFe hydrogenase	fefe-group-a13	FeFe hydrogenase, H2-evolution/Electron-bifurcation	0.00118219	4	2018-04-01	338355
D3	metabolic	Hydrogenases	FeFe hydrogenase	fefe-group-c1	FeFe hydrogenase, H2-sensing	0.000886643	3	2018-04-01	338355
D3	metabolic	Hydrogenases	Ni-Fe Hydrogenase	nife-group-1	Ni-Fe Hydrogenase, H2-uptake	0.00325102	11	2018-04-01	338355
D3	metabolic	Hydrogenases	Ni-Fe Hydrogenase	nife-group-2bc	Ni-Fe Hydrogenase, H2-uptake	0.000886643	3	2018-04-01	338355
D3	metabolic	Hydrogenases	Ni-Fe Hydrogenase	nife-group-3abd	Ni-Fe Hydrogenase, Bidirectional	0.00118219	4	2018-04-01	338355
D3	metabolic	Hydrogenases	Ni-Fe Hydrogenase	nife-group-3c	Ni-Fe Hydrogenase, Electron-bifurcation	0.00295548	10	2018-04-01	338355
D3	metabolic	Hydrogenases	Ni-Fe Hydrogenase	nife-group-4a-g	Ni-Fe Hydrogenase, H2-evolving	0.00206883	7	2018-04-01	338355
D3	metabolic	Metal reduction	Metal (Iron/Manganese) reduction	mtrB	decaheme-associated outer membrane protein, MtrB/PioB family	0.000295548	1	2018-04-01	338355
D3	metabolic	Metal reduction	Metal (Iron/Manganese) reduction	mtrC	decaheme c-type cytochrome, OmcA/MtrC family	0.000591095	2	2018-04-01	338355
D3	metabolic	Methane metabolism	Methane oxidation - Soluble methane monoxygenase	mmoB	methane monooxygenase regulatory protein B	0.000591095	2	2018-04-01	338355
D3	metabolic	Nitrogen cycling	N2 fixation	nifD	nitrogenase molybdenum-iron protein alpha chain	0.00147774	5	2018-04-01	338355
D3	metabolic	Nitrogen cycling	N2 fixation	nifH	nitrogenase iron protein	0.00206883	7	2018-04-01	338355
D3	metabolic	Nitrogen cycling	N2 fixation	nifK	nitrogenase molybdenum-iron protein beta chain	0.00147774	5	2018-04-01	338355
D3	metabolic	Nitrogen cycling	Nitrate reduction	napA	periplasmic nitrate reductase NapA	0.000886643	3	2018-04-01	338355
D3	metabolic	Nitrogen cycling	Nitrate reduction	napB	cytochrome c-type protein NapB	0.000886643	3	2018-04-01	338355
D3	metabolic	Nitrogen cycling	Nitrate reduction	narG	nitrate reductase / nitrite oxidoreductase, alpha subunit	0.000295548	1	2018-04-01	338355
D3	metabolic	Nitrogen cycling	Nitric oxide reduction	norB	nitric oxide reductase subunit B	0.00206883	7	2018-04-01	338355
D3	metabolic	Nitrogen cycling	Nitric oxide reduction	norC	nitric oxide reductase subunit C	0.00295548	10	2018-04-01	338355
D3	metabolic	Nitrogen cycling	Nitrite oxidation	nxrA	nitrate reductase / nitrite oxidoreductase, alpha subunit	0.000591095	2	2018-04-01	338355
D3	metabolic	Nitrogen cycling	Nitrite oxidation	nxrB	nitrate reductase / nitrite oxidoreductase, beta subunit	0.000886643	3	2018-04-01	338355
D3	metabolic	Nitrogen cycling	Nitrite reduction	nirK	nitrite reductase (NO-forming)	0.000591095	2	2018-04-01	338355
D3	metabolic	Nitrogen cycling	Nitrite reduction	octR	nitrite reductase (Octaheme c-type cytochrome Shewanella-type)	0.00118219	4	2018-04-01	338355
D3	metabolic	Nitrogen cycling	Nitrite reduction to ammonia	nirB	nitrite reductase (NADH) large subunit	0.000591095	2	2018-04-01	338355
D3	metabolic	Nitrogen cycling	Nitrite reduction to ammonia	nirD	nitrite reductase (NADH) small subunit	0.00118219	4	2018-04-01	338355
D3	metabolic	Nitrogen cycling	Nitrite reduction to ammonia	nrfA	nitrite reductase (cytochrome c-552)	0.00354657	12	2018-04-01	338355
D3	metabolic	Nitrogen cycling	Nitrite reduction to ammonia	nrfH	cytochrome c nitrite reductase small subunit	0.00147774	5	2018-04-01	338355
D3	metabolic	Nitrogen cycling	Nitrous oxide reduction	nosZ	nitrous-oxide reductase	0.000295548	1	2018-04-01	338355
D3	metabolic	Oxidative phosphorylation	Complex I (NADH-quinone oxidoreductase)	nuoA	NADH-quinone oxidoreductase subunit A	0.0103442	35	2018-04-01	338355
D3	metabolic	Oxidative phosphorylation	Complex I (NADH-quinone oxidoreductase)	nuoB	NADH-quinone oxidoreductase subunit B	0.0062065	21	2018-04-01	338355
D3	metabolic	Oxidative phosphorylation	Complex I (NADH-quinone oxidoreductase)	nuoC	NADH-quinone oxidoreductase subunit C	0.00472876	16	2018-04-01	338355
D3	metabolic	Oxidative phosphorylation	Complex II (Succinate dehydrogenase/Fumarate reductase)	sdhC	succinate dehydrogenase / fumarate reductase, cytochrome b subunit	0.00384212	13	2018-04-01	338355
D3	metabolic	Oxidative phosphorylation	Complex II (Succinate dehydrogenase/Fumarate reductase)	sdhD	succinate dehydrogenase / fumarate reductase, membrane anchor subunit	0.000886643	3	2018-04-01	338355
D3	metabolic	Oxidative phosphorylation	Complex III (Cytochrome c reductase)	petA	ubiquinol-cytochrome c reductase iron-sulfur subunit	0.000295548	1	2018-04-01	338355
D3	metabolic	Oxidative phosphorylation	Complex III (Cytochrome c reductase)	petB	ubiquinol-cytochrome c reductase cytochrome b/c1 subunit	0.00147774	5	2018-04-01	338355
D3	metabolic	Oxidative phosphorylation	Complex V (ATP synthase: V/A-type H+/Na+-transporting ATPase)	atpA (V/A-type)	V/A-type H+/Na+-transporting ATPase subunit A	0.00177329	6	2018-04-01	338355
D3	metabolic	Oxidative phosphorylation	Complex V (ATP synthase: V/A-type H+/Na+-transporting ATPase)	atpB (V/A-type)	V/A-type H+/Na+-transporting ATPase subunit B	0.00147774	5	2018-04-01	338355
D3	metabolic	Oxidative phosphorylation	Complex V (F-type H+-transporting ATPase)	atpA (F-type)	F-type H+/Na+-transporting ATPase subunit alpha	0.0130041	44	2018-04-01	338355
D3	metabolic	Oxidative phosphorylation	Complex V (F-type H+-transporting ATPase)	atpD (F-type)	F-type H+/Na+-transporting ATPase subunit beta	0.0118219	40	2018-04-01	338355
D3	metabolic	Oxygen metabolism (Oxidative phosphorylation Complex IV)	Oxygen metabolism - cytochrome (quinone) oxidase, bd type	cydA	cytochrome bd ubiquinol oxidase subunit I	0.00325102	11	2018-04-01	338355
D3	metabolic	Oxygen metabolism (Oxidative phosphorylation Complex IV)	Oxygen metabolism - cytochrome (quinone) oxidase, bd type	cydB	cytochrome bd ubiquinol oxidase subunit II	0.00206883	7	2018-04-01	338355
D3	metabolic	Oxygen metabolism (Oxidative phosphorylation Complex IV)	Oxygen metabolism - cytochrome c oxidase, caa3-type	coxA	cytochrome c oxidase subunit I	0.00206883	7	2018-04-01	338355
D3	metabolic	Oxygen metabolism (Oxidative phosphorylation Complex IV)	Oxygen metabolism - cytochrome c oxidase, caa3-type	coxB	cytochrome c oxidase subunit II	0.00265993	9	2018-04-01	338355
D3	metabolic	Oxygen metabolism (Oxidative phosphorylation Complex IV)	Oxygen metabolism - cytochrome c oxidase, cbb3-type	ccoN	cytochrome c oxidase cbb3-type subunit I	0.00295548	10	2018-04-01	338355
D3	metabolic	Oxygen metabolism (Oxidative phosphorylation Complex IV)	Oxygen metabolism - cytochrome c oxidase, cbb3-type	ccoO	cytochrome c oxidase cbb3-type subunit II	0.00354657	12	2018-04-01	338355
D3	metabolic	Oxygen metabolism (Oxidative phosphorylation Complex IV)	Oxygen metabolism - cytochrome c oxidase, cbb3-type	ccoP	cytochrome c oxidase cbb3-type subunit III	0.00325102	11	2018-04-01	338355
D3	metabolic	Perchlorate reduction	Perchlorate reduction	pcrA	perchlorate reductase, subunit alpha	0.000295548	1	2018-04-01	338355
D3	metabolic	Selenate reduction	Selenate reduction	xdhD	putative selenate reductase molybdopterin-binding subunit	0.000591095	2	2018-04-01	338355
D3	metabolic	Selenate reduction	Selenate reduction	YgfK	putative selenate reductase	0.000886643	3	2018-04-01	338355
D3	metabolic	Sulfur cycling	Sulfate reduction	aprA	adenylylsulfate reductase, subunit A	0.00295548	10	2018-04-01	338355
D3	metabolic	Sulfur cycling	Sulfate reduction	sat	sulfate adenylyltransferase	0.00295548	10	2018-04-01	338355
D3	metabolic	Sulfur cycling	Sulfide oxidation	sqr	sulfide:quinone oxidoreductase	0.00147774	5	2018-04-01	338355
D3	metabolic	Sulfur cycling	Sulfite reduction	dsrD	dissimilatory sulfite reductase delta subunit	0.00236438	8	2018-04-01	338355
D3	metabolic	Sulfur cycling	Sulfur oxidation	dsrA	dissimilatory sulfite reductase alpha subunit	0.00236438	8	2018-04-01	338355
D3	metabolic	Sulfur cycling	Sulfur oxidation	dsrB	dissimilatory sulfite reductase beta subunit	0.00236438	8	2018-04-01	338355
D3	metabolic	Sulfur cycling	Sulfur oxidation	sdo	sulfur dioxygenase	0.00295548	10	2018-04-01	338355
D3	metabolic	Sulfur cycling	Thiosulfate disproportionation	phsA	thiosulfate reductase / polysulfide reductase chain A	0.000591095	2	2018-04-01	338355
D3	metabolic	Sulfur cycling	Thiosulfate oxidation	soxY	sulfur-oxidizing protein SoxY	0.000591095	2	2018-04-01	338355
D3	metabolic	Sulfur cycling enzymes (detailed)	Assimilatory sulfur metabolism| APS (Adenosine 5'-phosphosulfate) <-> PAPS (3'-Phosphoadenosine 5'-phosphosulfate)	cysC	adenylylsulfate kinase	0.000295548	1	2018-04-01	338355
D3	metabolic	Sulfur cycling enzymes (detailed)	Assimilatory sulfur metabolism| PAPS (3'-Phosphoadenosine 5'-phosphosulfate) <-> Sulfite	cysH	phosphoadenosine phosphosulfate reductase	0.00384212	13	2018-04-01	338355
D3	metabolic	Sulfur cycling enzymes (detailed)	Assimilatory sulfur metabolism| Sulfate <-> APS (Adenosine 5'-phosphosulfate)	cysD	sulfate adenylyltransferase subunit 2	0.00236438	8	2018-04-01	338355
D3	metabolic	Sulfur cycling enzymes (detailed)	Assimilatory sulfur metabolism| Sulfate <-> APS (Adenosine 5'-phosphosulfate)	cysN	sulfate adenylyltransferase subunit 1	0.000591095	2	2018-04-01	338355
D3	metabolic	Sulfur cycling enzymes (detailed)	Assimilatory sulfur metabolism| Sulfide -> Cysteine	cysK	cysteine synthase	0.00709314	24	2018-04-01	338355
D3	metabolic	Sulfur cycling enzymes (detailed)	Assimilatory sulfur metabolism| Sulfide -> Cysteine	cysM	S-sulfo-L-cysteine synthase (O-acetyl-L-serine-dependent)	0.000295548	1	2018-04-01	338355
D3	metabolic	Sulfur cycling enzymes (detailed)	Dissimilatory sulfur metabolism | Sulfate reduction	aprA	adenylylsulfate reductase, subunit A	0.00295548	10	2018-04-01	338355
D3	metabolic	Sulfur cycling enzymes (detailed)	Dissimilatory sulfur metabolism | Sulfate reduction	aprB	adenylylsulfate reductase, subunit B	0.00265993	9	2018-04-01	338355
D3	metabolic	Sulfur cycling enzymes (detailed)	Dissimilatory sulfur metabolism | Sulfate reduction	sat	sulfate adenylyltransferase	0.00295548	10	2018-04-01	338355
D3	metabolic	Sulfur cycling enzymes (detailed)	Dissimilatory sulfur metabolism | Sulfide oxidation	sqr	sulfide:quinone oxidoreductase	0.00147774	5	2018-04-01	338355
D3	metabolic	Sulfur cycling enzymes (detailed)	Dissimilatory sulfur metabolism | Sulfur oxidation	sdo	sulfur dioxygenase	0.00295548	10	2018-04-01	338355
D3	metabolic	Sulfur cycling enzymes (detailed)	Dissimilatory sulfur metabolism | Sulfur oxidation/Sulfite reduction	dsrA	dissimilatory sulfite reductase alpha subunit	0.00236438	8	2018-04-01	338355
D3	metabolic	Sulfur cycling enzymes (detailed)	Dissimilatory sulfur metabolism | Sulfur oxidation/Sulfite reduction	dsrB	dissimilatory sulfite reductase beta subunit	0.00236438	8	2018-04-01	338355
D3	metabolic	Sulfur cycling enzymes (detailed)	Dissimilatory sulfur metabolism | Sulfur oxidation/Sulfite reduction	dsrC	dissimilatory sulfite reductase, subunit C	0.00295548	10	2018-04-01	338355
D3	metabolic	Sulfur cycling enzymes (detailed)	Dissimilatory sulfur metabolism | Sulfur oxidation/Sulfite reduction	dsrD	dissimilatory sulfite reductase delta subunit	0.00236438	8	2018-04-01	338355
D3	metabolic	Sulfur cycling enzymes (detailed)	Dissimilatory sulfur metabolism | Sulfur oxidation/Sulfite reduction	dsrE	dissimilatory sulfite reductase, subunit E	0.000295548	1	2018-04-01	338355
D3	metabolic	Sulfur cycling enzymes (detailed)	Dissimilatory sulfur metabolism | Sulfur oxidation/Sulfite reduction	dsrH	dissimilatory sulfite reductase, subunit H	0.000591095	2	2018-04-01	338355
D3	metabolic	Sulfur cycling enzymes (detailed)	Dissimilatory sulfur metabolism | Sulfur oxidation/Sulfite reduction	dsrJ	dissimilatory sulfite reductase, subunit J	0.00265993	9	2018-04-01	338355
D3	metabolic	Sulfur cycling enzymes (detailed)	Dissimilatory sulfur metabolism | Sulfur oxidation/Sulfite reduction	dsrK	dissimilatory sulfite reductase, subunit K	0.00325102	11	2018-04-01	338355
D3	metabolic	Sulfur cycling enzymes (detailed)	Dissimilatory sulfur metabolism | Sulfur oxidation/Sulfite reduction	dsrM	dissimilatory sulfite reductase, subunit M	0.00325102	11	2018-04-01	338355
D3	metabolic	Sulfur cycling enzymes (detailed)	Dissimilatory sulfur metabolism | Sulfur oxidation/Sulfite reduction	dsrO	dissimilatory sulfite reductase, subunit O	0.00325102	11	2018-04-01	338355
D3	metabolic	Sulfur cycling enzymes (detailed)	Dissimilatory sulfur metabolism | Sulfur oxidation/Sulfite reduction	dsrP	dissimilatory sulfite reductase, subunit P	0.00236438	8	2018-04-01	338355
D3	metabolic	Sulfur cycling enzymes (detailed)	Dissimilatory sulfur metabolism | Sulfur oxidation/Sulfite reduction	dsrT	dissimilatory sulfite reductase, subunit T	0.00265993	9	2018-04-01	338355
D3	metabolic	Sulfur cycling enzymes (detailed)	Dissimilatory sulfur metabolism | Thiosulfate disproportionation	phsA	thiosulfate reductase / polysulfide reductase chain A	0.000591095	2	2018-04-01	338355
D3	metabolic	Sulfur cycling enzymes (detailed)	Dissimilatory sulfur metabolism | Thiosulfate oxidation	soxA	L-cysteine S-thiosulfotransferase	0.000591095	2	2018-04-01	338355
D3	metabolic	Sulfur cycling enzymes (detailed)	Dissimilatory sulfur metabolism | Thiosulfate oxidation	soxX	L-cysteine S-thiosulfotransferase	0.00206883	7	2018-04-01	338355
D3	metabolic	Sulfur cycling enzymes (detailed)	Dissimilatory sulfur metabolism | Thiosulfate oxidation	soxY	sulfur-oxidizing protein SoxY	0.000591095	2	2018-04-01	338355
D3	metabolic	Sulfur cycling enzymes (detailed)	Dissimilatory sulfur metabolism | Thiosulfate oxidation	soxZ	sulfur-oxidizing protein SoxZ	0.000591095	2	2018-04-01	338355
D3	metabolic	Sulfur cycling enzymes (detailed)	DMSO metabolism | DMS (Dimethyl sulfide) <-> Methanethiol	dmoB	dimethyl-sulfide monooxygenase subunit B	0.0100486	34	2018-04-01	338355
D3	metabolic	Sulfur cycling enzymes (detailed)	DMSO metabolism | DMS (Dimethyl sulfide) <-> Methanethiol	mddA	methanethiol S-methyltransferase	0.000886643	3	2018-04-01	338355
D3	metabolic	Sulfur cycling enzymes (detailed)	DMSO metabolism | DMSO (Dimethyl sulfoxide) <-> DMS (Dimethyl sulfide)	ddhA	dimethylsulfide dehydrogenase subunit alpha	0.0056154	19	2018-04-01	338355
D3	metabolic	Sulfur cycling enzymes (detailed)	Metabolism of organic sulfur | Cystathionine -> Homocysteine	malY	cysteine-S-conjugate beta-lyase	0.000886643	3	2018-04-01	338355
D3	metabolic	Sulfur cycling enzymes (detailed)	Metabolism of organic sulfur | Cystathionine -> Homocysteine	metC	cysteine-S-conjugate beta-lyase	0.00206883	7	2018-04-01	338355
D3	metabolic	Sulfur cycling enzymes (detailed)	Metabolism of organic sulfur | Cysteine <-> 3-mercaptopyruvate	aspB	aspartate aminotransferase	0.00443321	15	2018-04-01	338355
D3	metabolic	Sulfur cycling enzymes (detailed)	Metabolism of organic sulfur | Cysteine <-> Cystathionine	metB	cystathionine gamma-synthase	0.00236438	8	2018-04-01	338355
D3	metabolic	Sulfur cycling enzymes (detailed)	Metabolism of organic sulfur | Homocysteine -> Methionine	metH	5-methyltetrahydrofolate--homocysteine methyltransferase	0.00325102	11	2018-04-01	338355
D3	metabolic	Sulfur cycling enzymes (detailed)	Metabolism of organic sulfur | Homocysteine <-> Methionine	metE	5-methyltetrahydropteroyltriglutamate--homocysteine methyltransferase	0.00236438	8	2018-04-01	338355
D3	metabolic	Sulfur cycling enzymes (detailed)	Metabolism of organic sulfur | MHO (L-methionine (R)-S-oxide) -> Methionine)	msrC	L-methionine (R)-S-oxide reductase	0.00236438	8	2018-04-01	338355
D3	metabolic	Sulfur cycling enzymes (detailed)	Metabolism of organic sulfur | OAHS (O-acetylhomoserine) + Sulfide -> Homocysteine	metY	O-acetylhomoserine (thiol)-lyase	0.00325102	11	2018-04-01	338355
D3	metabolic	Sulfur cycling enzymes (detailed)	Metabolism of organic sulfur | SAH (S-adenosyl-L-homocysteine) -> Homocysteine	ahcY	adenosylhomocysteinase	0.0100486	34	2018-04-01	338355
D3	metabolic	Sulfur cycling enzymes (detailed)	Metabolism of organic sulfur | SAH (S-adenosyl-L-homocysteine) -> SRH (S-ribosylhomocysteine)	mtnN	adenosylhomocysteine nucleosidase	0.00177329	6	2018-04-01	338355
D3	metabolic	Sulfur cycling enzymes (detailed)	Sulfur-related amino acid metabolism | Cysteine -> Sulfide	cysK	cysteine synthase	0.00709314	24	2018-04-01	338355
D3	metabolic	Sulfur cycling enzymes (detailed)	Sulfur-related amino acid metabolism | Cysteine -> Sulfide	cysM	S-sulfo-L-cysteine synthase (O-acetyl-L-serine-dependent)	0.000295548	1	2018-04-01	338355
D3	metabolic	Sulfur cycling enzymes (detailed)	Sulfur-related amino acid metabolism | Cysteine -> Sulfide	malY	cysteine-S-conjugate beta-lyase	0.000886643	3	2018-04-01	338355
D3	metabolic	Sulfur cycling enzymes (detailed)	Sulfur-related amino acid metabolism | Cysteine -> Sulfide	metC	cysteine-S-conjugate beta-lyase	0.00206883	7	2018-04-01	338355
D3	metabolic	Sulfur cycling enzymes (detailed)	Sulfur-related amino acid metabolism | Methionine -> Methanethiol	megL	methionine gamma-lyase	0.0062065	21	2018-04-01	338355
D3	metabolic	Sulfur cycling enzymes (detailed)	Sulfur-related amino acid metabolism | Methionine -> SAMe (S-adenosyl-L-methionine)	metK	S-adenosylmethionine synthetase	0.012413	42	2018-04-01	338355
D3	metabolic	Sulfur cycling enzymes (detailed)	Sulfur-related amino acid metabolism | SAMe (S-adenosyl-L-methionine) -> SAH (S-adenosyl-L-homocysteine)	dcm	DNA (cytosine-5)-methyltransferase 1	0.00886643	30	2018-04-01	338355
D3	metabolic	Urea utilization	Urease	ureA	urease subunit gamma	0.000295548	1	2018-04-01	338355
D4	fegenie	iron_aquisition-heme_transport	ChaN-family-substrate-binding-protein	NA	NA	0.000559322	1	2018-04-01	178788
D4	fegenie	iron_aquisition-heme_transport	HmuV-family-ATP-binding-protein	NA	NA	0.00223729	4	2018-04-01	178788
D4	fegenie	iron_aquisition-heme_transport	HmuY-substrate-binding-protein	NA	NA	0.000559322	1	2018-04-01	178788
D4	fegenie	iron_aquisition-heme_transport	TonB-family	NA	NA	0.00391525	7	2018-04-01	178788
D4	fegenie	iron_aquisition-iron_transport	EfeU-family-iron-perease	NA	NA	0.00167796	3	2018-04-01	178788
D4	fegenie	iron_aquisition-iron_transport	FbpA-family-iron-binding-protein	NA	NA	0.00167796	3	2018-04-01	178788
D4	fegenie	iron_aquisition-iron_transport	FbpB-family-iron-permease	NA	NA	0.00223729	4	2018-04-01	178788
D4	fegenie	iron_aquisition-iron_transport	FbpB-FutB-family-iron-permease	NA	NA	0.00447457	8	2018-04-01	178788
D4	fegenie	iron_aquisition-iron_transport	FbpC-family-ATPase	NA	NA	0.00391525	7	2018-04-01	178788
D4	fegenie	iron_aquisition-iron_transport	FeoA-family-iron-transporter	NA	NA	0.0195763	35	2018-04-01	178788
D4	fegenie	iron_aquisition-iron_transport	FeoB-family-iron-transporter	NA	NA	0.0218135	39	2018-04-01	178788
D4	fegenie	iron_aquisition-iron_transport	FeoE-family-iron-efflux	NA	NA	0.00111864	2	2018-04-01	178788
D4	fegenie	iron_aquisition-iron_transport	FutA1-family-iron-binding-proteins	NA	NA	0.00111864	2	2018-04-01	178788
D4	fegenie	iron_aquisition-iron_transport	FutA2-family-iron-binding-proteins	NA	NA	0.00167796	3	2018-04-01	178788
D4	fegenie	iron_aquisition-iron_transport	FutC-family-ATPase	NA	NA	0.00223729	4	2018-04-01	178788
D4	fegenie	iron_aquisition-iron_transport	YfeA-family-iron-binding-proteins	NA	NA	0.00335593	6	2018-04-01	178788
D4	fegenie	iron_aquisition-iron_transport	YfeB-family-membrane-proteins	NA	NA	0.00391525	7	2018-04-01	178788
D4	fegenie	iron_aquisition-iron_transport	Zip-family-zink-and-iron-uptake	NA	NA	0.00167796	3	2018-04-01	178788
D4	fegenie	iron_aquisition-siderophore_transport_potential	ExbB-family	NA	NA	0.0542542	97	2018-04-01	178788
D4	fegenie	iron_aquisition-siderophore_transport_potential	ExbD-family	NA	NA	0.0637627	114	2018-04-01	178788
D4	fegenie	iron_aquisition-siderophore_transport_potential	FptC-family-siderophore-transport	NA	NA	0.00391525	7	2018-04-01	178788
D4	fegenie	iron_aquisition-siderophore_transport_potential	FpvC-family-siderophore-transport	NA	NA	0.00335593	6	2018-04-01	178788
D4	fegenie	iron_aquisition-siderophore_transport_potential	FpvD-family-siderophore-transport	NA	NA	0.00671186	12	2018-04-01	178788
D4	fegenie	iron_aquisition-siderophore_transport_potential	FpvE-family-permease	NA	NA	0.0229322	41	2018-04-01	178788
D4	fegenie	iron_aquisition-siderophore_transport_potential	FpvG-family-siderophore-transport	NA	NA	0.00391525	7	2018-04-01	178788
D4	fegenie	iron_aquisition-siderophore_transport_potential	HatD-family-substrate-binding-protein	NA	NA	0.0190169	34	2018-04-01	178788
D4	fegenie	iron_aquisition-siderophore_transport_potential	LbtU-family-siderophore receptor	NA	NA	0.00223729	4	2018-04-01	178788
D4	fegenie	iron_aquisition-siderophore_transport_potential	PirA-family-siderophore-receptor	NA	NA	0.0324407	58	2018-04-01	178788
D4	fegenie	iron_aquisition-siderophore_transport_potential	PiuA-family-siderophore-receptor	NA	NA	0.0111864	20	2018-04-01	178788
D4	fegenie	iron_aquisition-siderophore_transport_potential	PvdR-family-sideropore-export	NA	NA	0.00950847	17	2018-04-01	178788
D4	fegenie	iron_aquisition-siderophore_transport_potential	PvdT-family-siderophore-export	NA	NA	0.0123051	22	2018-04-01	178788
D4	fegenie	iron_aquisition-siderophore_transport_potential	PvuCD-family-permease	NA	NA	0.00167796	3	2018-04-01	178788
D4	fegenie	iron_aquisition-siderophore_transport_potential	PvuD-family-ATP-binding-protein	NA	NA	0.00503389	9	2018-04-01	178788
D4	fegenie	iron_aquisition-siderophore_transport_potential	PvuE-family-permease	NA	NA	0.00559322	10	2018-04-01	178788
D4	fegenie	iron_aquisition-siderophore_transport_potential	TonB-family	NA	NA	0.0268474	48	2018-04-01	178788
D4	fegenie	iron_gene_regulation	PF01325-Iron_dependent_repressor-dtxR_family_N	NA	NA	0.00279661	5	2018-04-01	178788
D4	fegenie	iron_gene_regulation	PF01475-Iron_dependent_repressor-fur_family	NA	NA	0.0430678	77	2018-04-01	178788
D4	fegenie	iron_gene_regulation	PF02742-Iron_dependent_repressor-dtxR_family_metal_binding_domain	NA	NA	0.0106271	19	2018-04-01	178788
D4	fegenie	iron_gene_regulation	PF04773_FecR	NA	NA	0.0385932	69	2018-04-01	178788
D4	fegenie	iron_gene_regulation	PF09012_sub-FeoC_like_transcriptional_regulator	NA	NA	0.00335593	6	2018-04-01	178788
D4	fegenie	iron_gene_regulation	Sid_PchR_pyochelin_regulator_Pseudomonas_aeruginosa_PA4227_180623	NA	NA	0.0341186	61	2018-04-01	178788
D4	fegenie	iron_gene_regulation	Sid_PvdS_regulator_Paeruginosa_PA2426_180620	NA	NA	0.0559322	100	2018-04-01	178788
D4	fegenie	iron_gene_regulation	Sid_YqjI_regulator_for_YqjH_P64588_Escherichia_coli_180606	NA	NA	0.0106271	19	2018-04-01	178788
D4	fegenie	iron_oxidation	Cyc1	NA	NA	0.00111864	2	2018-04-01	178788
D4	fegenie	iron_oxidation	Cyc2_repCluster1	NA	NA	0.00111864	2	2018-04-01	178788
D4	fegenie	iron_oxidation	Cyc2_repCluster3	NA	NA	0.00223729	4	2018-04-01	178788
D4	fegenie	iron_reduction	2514223670 filler {omc} Geobacter sulfurreducens CxxxxCH...CXXCH domain-containing protein [Ignavibacterium album Mat9-16; JCM 16511 : NC_017464]	NA	NA	0.00111864	2	2018-04-01	178788
D4	fegenie	iron_reduction	2514223671 filler {pc} c(7)-type cytochrome triheme domain-containing protein [Ignavibacterium album Mat9-16; JCM 16511 : NC_017464]	NA	NA	0.00111864	2	2018-04-01	178788
D4	fegenie	iron_reduction	2514223672 filler {porin} hypothetical protein [Ignavibacterium album Mat9-16; JCM 16511 : NC_017464]	NA	NA	0.00111864	2	2018-04-01	178788
D4	fegenie	iron_reduction	646796949 YP_003639120 TherJR_0333 hypothetical protein [Thermincola sp. JR: NC_014152]	NA	NA	0.00167796	3	2018-04-01	178788
D4	fegenie	iron_reduction	646797728 YP_003639887 TherJR_1122 cytochrome C family protein [Thermincola sp. JR: NC_014152]	NA	NA	0.00279661	5	2018-04-01	178788
D4	fegenie	iron_reduction	646799199 YP_003641333 TherJR_2595 hypothetical protein [Thermincola sp. JR: NC_014152]	NA	NA	0.00111864	2	2018-04-01	178788
D4	fegenie	iron_storage	PF00210-Ferritin_like_domain	NA	NA	0.0335593	60	2018-04-01	178788
D4	fegenie	iron_storage	PF13668_Ferritin_like_domain	NA	NA	0.00559322	10	2018-04-01	178788
D4	fegenie	possible_iron_oxidation_and_possible_iron_reduction	MtoA	NA	NA	0.000559322	1	2018-04-01	178788
D4	fegenie	possible_iron_oxidation_and_possible_iron_reduction	MtrB_TIGR03509	NA	NA	0.000559322	1	2018-04-01	178788
D4	metabolic	Amino acid utilization	4-aminobutyrate aminotransferase and related aminotransferases	4-aminobutyrate aminotransferase and related aminotransferases	4-aminobutyrate aminotransferase and related aminotransferases	0.00111864	2	2018-04-01	178788
D4	metabolic	Amino acid utilization	Aminotransferase class I and II	aminotransferase class I and II	aminotransferase class I and II	0.00223729	4	2018-04-01	178788
D4	metabolic	Amino acid utilization	Aspartate/tyrosine/aromatic aminotransferase	aspartate/tyrosine/aromatic aminotransferase	aspartate/tyrosine/aromatic aminotransferase	0.0078305	14	2018-04-01	178788
D4	metabolic	Amino acid utilization	Branched-chain amino acid aminotransferase/4-amino-4-deoxychorismate lyase	branched-chain amino acid aminotransferase/4-amino-4-deoxychorismate lyase	branched-chain amino acid aminotransferase/4-amino-4-deoxychorismate lyase	0.00615254	11	2018-04-01	178788
D4	metabolic	Amino acid utilization	Histidinol-phosphate/aromatic aminotransferase	histidinol-phosphate/aromatic aminotransferase	histidinol-phosphate/aromatic aminotransferase	0.0106271	19	2018-04-01	178788
D4	metabolic	Amino acid utilization	Ornithine/acetylornithine aminotransferase	ornithine/acetylornithine aminotransferase	ornithine/acetylornithine aminotransferase	0.00894915	16	2018-04-01	178788
D4	metabolic	Amino acid utilization	Phosphoserine aminotransferase	phosphoserine aminotransferase	phosphoserine aminotransferase	0.00279661	5	2018-04-01	178788
D4	metabolic	Aromatics degradation	Benzoyl-CoA reduction	bcrB	benzoyl-CoA reductase subunit B	0.000559322	1	2018-04-01	178788
D4	metabolic	Aromatics degradation	Benzoyl-CoA reduction	bcrC	benzoyl-CoA reductase subunit C	0.000559322	1	2018-04-01	178788
D4	metabolic	Aromatics degradation	Phenol => Benzoyl-CoA	ubiX	flavin prenyltransferase	0.00167796	3	2018-04-01	178788
D4	metabolic	Aromatics degradation	Protocatechuate/Catechol degradation	catA	catechol 1,2-dioxygenase	0.000559322	1	2018-04-01	178788
D4	metabolic	As cycling	Arsenate reduction	arsC1	arsenate reductase (glutaredoxin)	0.00335593	6	2018-04-01	178788
D4	metabolic	As cycling	Arsenate reduction	arsC2	arsenate reductase (thioredoxin)	0.00838982	15	2018-04-01	178788
D4	metabolic	C1 metabolism	Aerobic CO oxidation	coxM	aerobic carbon-monoxide dehydrogenase medium subunit	0.000559322	1	2018-04-01	178788
D4	metabolic	C1 metabolism	Aerobic CO oxidation	coxS	aerobic carbon-monoxide dehydrogenase small subunit	0.00279661	5	2018-04-01	178788
D4	metabolic	C1 metabolism	Formaldehyde oxidation	fae	5,6,7,8-tetrahydromethanopterin hydro-lyase	0.000559322	1	2018-04-01	178788
D4	metabolic	C1 metabolism	Formaldehyde oxidation	fghA	S-formylglutathione hydrolase	0.00111864	2	2018-04-01	178788
D4	metabolic	C1 metabolism	Formaldehyde oxidation	frmA	S-(hydroxymethyl)glutathione dehydrogenase / alcohol dehydrogenase	0.00279661	5	2018-04-01	178788
D4	metabolic	C1 metabolism	Formate oxidation	fdhB	formate dehydrogenase (coenzyme F420) beta subunit	0.000559322	1	2018-04-01	178788
D4	metabolic	C1 metabolism	Formate oxidation	fdoG	formate dehydrogenase major subunit	0.00167796	3	2018-04-01	178788
D4	metabolic	C1 metabolism	Formate oxidation	fdoH	formate dehydrogenase iron-sulfur subunit	0.00615254	11	2018-04-01	178788
D4	metabolic	C1 metabolism	Methanol oxidation	mxaF	methanol dehydrogenase (cytochrome c) subunit 1	0.000559322	1	2018-04-01	178788
D4	metabolic	Carbon fixation	3 Hydroxypropionate cycle	prpE	propionyl-CoA synthetase	0.00223729	4	2018-04-01	178788
D4	metabolic	Carbon fixation	CBB cycle - Rubisco	Form I	Form I RuBisCO large subunit	0.00167796	3	2018-04-01	178788
D4	metabolic	Carbon fixation	CBB cycle - Rubisco	Form II	Form II RuBisCO large subunit	0.00167796	3	2018-04-01	178788
D4	metabolic	Carbon fixation	Wood Ljungdahl pathway	cdhD	acetyl-CoA decarbonylase/synthase, CODH/ACS complex subunit delta	0.000559322	1	2018-04-01	178788
D4	metabolic	Carbon fixation	Wood Ljungdahl pathway	cdhE	acetyl-CoA decarbonylase/synthase, CODH/ACS complex subunit gamma	0.000559322	1	2018-04-01	178788
D4	metabolic	Chlorite reduction	Chlorite reduction	cld	chlorite dismutase	0.000559322	1	2018-04-01	178788
D4	metabolic	Complex carbon degradation	Amylolytic enzymes	alpha-amylase	alpha-amylase	0.00223729	4	2018-04-01	178788
D4	metabolic	Complex carbon degradation	Amylolytic enzymes	isoamylase	isoamylase	0.00111864	2	2018-04-01	178788
D4	metabolic	Complex carbon degradation	Amylolytic enzymes	pullulanase	pullulanase	0.000559322	1	2018-04-01	178788
D4	metabolic	Complex carbon degradation	Cellulose degrading	beta-glucosidase	beta-glucosidase	0.00503389	9	2018-04-01	178788
D4	metabolic	Complex carbon degradation	Cellulose degrading	cellulase	cellulase	0.00223729	4	2018-04-01	178788
D4	metabolic	Complex carbon degradation	Chitin degrading	chitiniase	chitiniase	0.000559322	1	2018-04-01	178788
D4	metabolic	Complex carbon degradation	Chitin degrading	hexosaminidase	hexosaminidase	0.00615254	11	2018-04-01	178788
D4	metabolic	Complex carbon degradation	Endohemicellulases	mannan endo-1,4-beta-mannosidase	mannan endo-1,4-beta-mannosidase	0.00223729	4	2018-04-01	178788
D4	metabolic	Complex carbon degradation	Other oligosaccharide degrading	beta-mannosidase	beta-mannosidase	0.000559322	1	2018-04-01	178788
D4	metabolic	Ethanol fermentation	Acetate => Acetaldehyde	acetate => acetaldehyde	acetate => acetaldehyde	0.00167796	3	2018-04-01	178788
D4	metabolic	Fatty acid degradation	Fatty acid degradation	acyl-CoA dehydrogenase	acyl-CoA dehydrogenase	0.0307627	55	2018-04-01	178788
D4	metabolic	Fermentation	Acetate to acetyl-CoA	acs	acetyl-CoA synthetase	0.00447457	8	2018-04-01	178788
D4	metabolic	Fermentation	Acetogenesis	acdA	acetyl coenzyme A synthetase (ADP forming), alpha domain	0.00223729	4	2018-04-01	178788
D4	metabolic	Fermentation	Acetogenesis	ack	acetate kinase	0.00503389	9	2018-04-01	178788
D4	metabolic	Fermentation	Acetogenesis	pta	phosphate acetyltransferase	0.00391525	7	2018-04-01	178788
D4	metabolic	Fermentation	Lactate utilization	ldh	L-lactate dehydrogenase	0.00167796	3	2018-04-01	178788
D4	metabolic	Fermentation	Pyruvate oxidation	porA	pyruvate ferredoxin oxidoreductase alpha subunit	0.00279661	5	2018-04-01	178788
D4	metabolic	Halogenated compound utilization	Halogenated compounds breakdown	E3.8.1.2	2-haloacid dehalogenase	0.000559322	1	2018-04-01	178788
D4	metabolic	Hydrogenases	FeFe hydrogenase	fefe-group-a13	FeFe hydrogenase, H2-evolution/Electron-bifurcation	0.00111864	2	2018-04-01	178788
D4	metabolic	Hydrogenases	FeFe hydrogenase	fefe-group-c3	FeFe hydrogenase, H2-sensing	0.000559322	1	2018-04-01	178788
D4	metabolic	Hydrogenases	Ni-Fe Hydrogenase	nife-group-1	Ni-Fe Hydrogenase, H2-uptake	0.00223729	4	2018-04-01	178788
D4	metabolic	Hydrogenases	Ni-Fe Hydrogenase	nife-group-2ade	Ni-Fe Hydrogenase, H2-uptake	0.000559322	1	2018-04-01	178788
D4	metabolic	Hydrogenases	Ni-Fe Hydrogenase	nife-group-3abd	Ni-Fe Hydrogenase, Bidirectional	0.00111864	2	2018-04-01	178788
D4	metabolic	Hydrogenases	Ni-Fe Hydrogenase	nife-group-3c	Ni-Fe Hydrogenase, Electron-bifurcation	0.000559322	1	2018-04-01	178788
D4	metabolic	Methane metabolism	Methane oxidation - Soluble methane monoxygenase	mmoB	methane monooxygenase regulatory protein B	0.000559322	1	2018-04-01	178788
D4	metabolic	Nitrile hydration	Nitrile hydratase	nthB	nitrile hydratase subunit beta	0.000559322	1	2018-04-01	178788
D4	metabolic	Nitrogen cycling	N2 fixation	nifD	nitrogenase molybdenum-iron protein alpha chain	0.00111864	2	2018-04-01	178788
D4	metabolic	Nitrogen cycling	N2 fixation	nifH	nitrogenase iron protein	0.00111864	2	2018-04-01	178788
D4	metabolic	Nitrogen cycling	N2 fixation	nifK	nitrogenase molybdenum-iron protein beta chain	0.00111864	2	2018-04-01	178788
D4	metabolic	Nitrogen cycling	Nitrate reduction	napA	periplasmic nitrate reductase NapA	0.00111864	2	2018-04-01	178788
D4	metabolic	Nitrogen cycling	Nitrate reduction	napB	cytochrome c-type protein NapB	0.00111864	2	2018-04-01	178788
D4	metabolic	Nitrogen cycling	Nitrate reduction	narG	nitrate reductase / nitrite oxidoreductase, alpha subunit	0.00223729	4	2018-04-01	178788
D4	metabolic	Nitrogen cycling	Nitrate reduction	narH	nitrate reductase / nitrite oxidoreductase, beta subunit	0.00167796	3	2018-04-01	178788
D4	metabolic	Nitrogen cycling	Nitric oxide reduction	norB	nitric oxide reductase subunit B	0.00335593	6	2018-04-01	178788
D4	metabolic	Nitrogen cycling	Nitric oxide reduction	norC	nitric oxide reductase subunit C	0.00279661	5	2018-04-01	178788
D4	metabolic	Nitrogen cycling	Nitrite reduction	nirK	nitrite reductase (NO-forming)	0.00111864	2	2018-04-01	178788
D4	metabolic	Nitrogen cycling	Nitrite reduction	nirS	nitrite reductase (NO-forming) / hydroxylamine reductase	0.00111864	2	2018-04-01	178788
D4	metabolic	Nitrogen cycling	Nitrite reduction	octR	nitrite reductase (Octaheme c-type cytochrome Shewanella-type)	0.00223729	4	2018-04-01	178788
D4	metabolic	Nitrogen cycling	Nitrite reduction to ammonia	nirB	nitrite reductase (NADH) large subunit	0.00335593	6	2018-04-01	178788
D4	metabolic	Nitrogen cycling	Nitrite reduction to ammonia	nirD	nitrite reductase (NADH) small subunit	0.00279661	5	2018-04-01	178788
D4	metabolic	Nitrogen cycling	Nitrite reduction to ammonia	nrfA	nitrite reductase (cytochrome c-552)	0.00279661	5	2018-04-01	178788
D4	metabolic	Nitrogen cycling	Nitrite reduction to ammonia	nrfH	cytochrome c nitrite reductase small subunit	0.00111864	2	2018-04-01	178788
D4	metabolic	Nitrogen cycling	Nitrous oxide reduction	nosZ	nitrous-oxide reductase	0.000559322	1	2018-04-01	178788
D4	metabolic	Oxidative phosphorylation	Complex I (NADH-quinone oxidoreductase)	nuoA	NADH-quinone oxidoreductase subunit A	0.0106271	19	2018-04-01	178788
D4	metabolic	Oxidative phosphorylation	Complex I (NADH-quinone oxidoreductase)	nuoB	NADH-quinone oxidoreductase subunit B	0.0111864	20	2018-04-01	178788
D4	metabolic	Oxidative phosphorylation	Complex I (NADH-quinone oxidoreductase)	nuoC	NADH-quinone oxidoreductase subunit C	0.00615254	11	2018-04-01	178788
D4	metabolic	Oxidative phosphorylation	Complex II (Succinate dehydrogenase/Fumarate reductase)	sdhC	succinate dehydrogenase / fumarate reductase, cytochrome b subunit	0.00391525	7	2018-04-01	178788
D4	metabolic	Oxidative phosphorylation	Complex II (Succinate dehydrogenase/Fumarate reductase)	sdhD	succinate dehydrogenase / fumarate reductase, membrane anchor subunit	0.00503389	9	2018-04-01	178788
D4	metabolic	Oxidative phosphorylation	Complex III (Cytochrome c reductase)	petA	ubiquinol-cytochrome c reductase iron-sulfur subunit	0.00335593	6	2018-04-01	178788
D4	metabolic	Oxidative phosphorylation	Complex III (Cytochrome c reductase)	petB	ubiquinol-cytochrome c reductase cytochrome b/c1 subunit	0.00335593	6	2018-04-01	178788
D4	metabolic	Oxidative phosphorylation	Complex V (ATP synthase: V/A-type H+/Na+-transporting ATPase)	atpB (V/A-type)	V/A-type H+/Na+-transporting ATPase subunit B	0.000559322	1	2018-04-01	178788
D4	metabolic	Oxidative phosphorylation	Complex V (F-type H+-transporting ATPase)	atpA (F-type)	F-type H+/Na+-transporting ATPase subunit alpha	0.00503389	9	2018-04-01	178788
D4	metabolic	Oxidative phosphorylation	Complex V (F-type H+-transporting ATPase)	atpD (F-type)	F-type H+/Na+-transporting ATPase subunit beta	0.00615254	11	2018-04-01	178788
D4	metabolic	Oxygen metabolism (Oxidative phosphorylation Complex IV)	Oxygen metabolism - cytochrome (quinone) oxidase, bd type	cydA	cytochrome bd ubiquinol oxidase subunit I	0.00391525	7	2018-04-01	178788
D4	metabolic	Oxygen metabolism (Oxidative phosphorylation Complex IV)	Oxygen metabolism - cytochrome (quinone) oxidase, bd type	cydB	cytochrome bd ubiquinol oxidase subunit II	0.00447457	8	2018-04-01	178788
D4	metabolic	Oxygen metabolism (Oxidative phosphorylation Complex IV)	Oxygen metabolism - cytochrome (quinone) oxidase, bo type	cyoA	cytochrome o ubiquinol oxidase subunit II	0.000559322	1	2018-04-01	178788
D4	metabolic	Oxygen metabolism (Oxidative phosphorylation Complex IV)	Oxygen metabolism - cytochrome (quinone) oxidase, bo type	cyoB	cytochrome o ubiquinol oxidase subunit I	0.000559322	1	2018-04-01	178788
D4	metabolic	Oxygen metabolism (Oxidative phosphorylation Complex IV)	Oxygen metabolism - cytochrome (quinone) oxidase, bo type	cyoC	cytochrome o ubiquinol oxidase subunit III	0.000559322	1	2018-04-01	178788
D4	metabolic	Oxygen metabolism (Oxidative phosphorylation Complex IV)	Oxygen metabolism - cytochrome (quinone) oxidase, bo type	cyoD	cytochrome o ubiquinol oxidase subunit IV	0.000559322	1	2018-04-01	178788
D4	metabolic	Oxygen metabolism (Oxidative phosphorylation Complex IV)	Oxygen metabolism - cytochrome c oxidase, caa3-type	coxA	cytochrome c oxidase subunit I	0.00503389	9	2018-04-01	178788
D4	metabolic	Oxygen metabolism (Oxidative phosphorylation Complex IV)	Oxygen metabolism - cytochrome c oxidase, caa3-type	coxB	cytochrome c oxidase subunit II	0.00447457	8	2018-04-01	178788
D4	metabolic	Oxygen metabolism (Oxidative phosphorylation Complex IV)	Oxygen metabolism - cytochrome c oxidase, cbb3-type	ccoN	cytochrome c oxidase cbb3-type subunit I	0.00559322	10	2018-04-01	178788
D4	metabolic	Oxygen metabolism (Oxidative phosphorylation Complex IV)	Oxygen metabolism - cytochrome c oxidase, cbb3-type	ccoO	cytochrome c oxidase cbb3-type subunit II	0.00671186	12	2018-04-01	178788
D4	metabolic	Oxygen metabolism (Oxidative phosphorylation Complex IV)	Oxygen metabolism - cytochrome c oxidase, cbb3-type	ccoP	cytochrome c oxidase cbb3-type subunit III	0.00838982	15	2018-04-01	178788
D4	metabolic	Perchlorate reduction	Perchlorate reduction	pcrA	perchlorate reductase, subunit alpha	0.000559322	1	2018-04-01	178788
D4	metabolic	Selenate reduction	Selenate reduction	YgfK	putative selenate reductase	0.00335593	6	2018-04-01	178788
D4	metabolic	Sulfur cycling	Sulfate reduction	aprA	adenylylsulfate reductase, subunit A	0.00167796	3	2018-04-01	178788
D4	metabolic	Sulfur cycling	Sulfate reduction	sat	sulfate adenylyltransferase	0.00391525	7	2018-04-01	178788
D4	metabolic	Sulfur cycling	Sulfide oxidation	sqr	sulfide:quinone oxidoreductase	0.00223729	4	2018-04-01	178788
D4	metabolic	Sulfur cycling	Sulfur oxidation	dsrA	dissimilatory sulfite reductase alpha subunit	0.00111864	2	2018-04-01	178788
D4	metabolic	Sulfur cycling	Sulfur oxidation	dsrB	dissimilatory sulfite reductase beta subunit	0.000559322	1	2018-04-01	178788
D4	metabolic	Sulfur cycling	Sulfur oxidation	sdo	sulfur dioxygenase	0.00615254	11	2018-04-01	178788
D4	metabolic	Sulfur cycling	Thiosulfate disproportionation	phsA	thiosulfate reductase / polysulfide reductase chain A	0.000559322	1	2018-04-01	178788
D4	metabolic	Sulfur cycling	Thiosulfate oxidation	soxB	S-sulfosulfanyl-L-cysteine sulfohydrolase	0.00111864	2	2018-04-01	178788
D4	metabolic	Sulfur cycling	Thiosulfate oxidation	soxY	sulfur-oxidizing protein SoxY	0.00111864	2	2018-04-01	178788
D4	metabolic	Sulfur cycling enzymes (detailed)	Assimilatory sulfur metabolism| APS (Adenosine 5'-phosphosulfate) <-> PAPS (3'-Phosphoadenosine 5'-phosphosulfate)	cysC	adenylylsulfate kinase	0.00111864	2	2018-04-01	178788
D4	metabolic	Sulfur cycling enzymes (detailed)	Assimilatory sulfur metabolism| APS (Adenosine 5'-phosphosulfate) <-> PAPS (3'-Phosphoadenosine 5'-phosphosulfate)	cysNC	bifunctional enzyme CysN/CysC	0.00167796	3	2018-04-01	178788
D4	metabolic	Sulfur cycling enzymes (detailed)	Assimilatory sulfur metabolism| PAPS (3'-Phosphoadenosine 5'-phosphosulfate) <-> Sulfite	cysH	phosphoadenosine phosphosulfate reductase	0.00391525	7	2018-04-01	178788
D4	metabolic	Sulfur cycling enzymes (detailed)	Assimilatory sulfur metabolism| Sulfate <-> APS (Adenosine 5'-phosphosulfate)	cysD	sulfate adenylyltransferase subunit 2	0.00391525	7	2018-04-01	178788
D4	metabolic	Sulfur cycling enzymes (detailed)	Assimilatory sulfur metabolism| Sulfate <-> APS (Adenosine 5'-phosphosulfate)	cysN	sulfate adenylyltransferase subunit 1	0.00335593	6	2018-04-01	178788
D4	metabolic	Sulfur cycling enzymes (detailed)	Assimilatory sulfur metabolism| Sulfate <-> APS (Adenosine 5'-phosphosulfate)	cysNC	bifunctional enzyme CysN/CysC	0.00167796	3	2018-04-01	178788
D4	metabolic	Sulfur cycling enzymes (detailed)	Assimilatory sulfur metabolism| Sulfide -> Cysteine	cysK	cysteine synthase	0.00671186	12	2018-04-01	178788
D4	metabolic	Sulfur cycling enzymes (detailed)	Assimilatory sulfur metabolism| Sulfide -> Cysteine	cysM	S-sulfo-L-cysteine synthase (O-acetyl-L-serine-dependent)	0.00279661	5	2018-04-01	178788
D4	metabolic	Sulfur cycling enzymes (detailed)	Dissimilatory sulfur metabolism | Sulfate reduction	aprA	adenylylsulfate reductase, subunit A	0.00167796	3	2018-04-01	178788
D4	metabolic	Sulfur cycling enzymes (detailed)	Dissimilatory sulfur metabolism | Sulfate reduction	aprB	adenylylsulfate reductase, subunit B	0.00223729	4	2018-04-01	178788
D4	metabolic	Sulfur cycling enzymes (detailed)	Dissimilatory sulfur metabolism | Sulfate reduction	sat	sulfate adenylyltransferase	0.00391525	7	2018-04-01	178788
D4	metabolic	Sulfur cycling enzymes (detailed)	Dissimilatory sulfur metabolism | Sulfide oxidation	sqr	sulfide:quinone oxidoreductase	0.00223729	4	2018-04-01	178788
D4	metabolic	Sulfur cycling enzymes (detailed)	Dissimilatory sulfur metabolism | Sulfur oxidation	sdo	sulfur dioxygenase	0.00615254	11	2018-04-01	178788
D4	metabolic	Sulfur cycling enzymes (detailed)	Dissimilatory sulfur metabolism | Sulfur oxidation/Sulfite reduction	dsrA	dissimilatory sulfite reductase alpha subunit	0.00111864	2	2018-04-01	178788
D4	metabolic	Sulfur cycling enzymes (detailed)	Dissimilatory sulfur metabolism | Sulfur oxidation/Sulfite reduction	dsrB	dissimilatory sulfite reductase beta subunit	0.000559322	1	2018-04-01	178788
D4	metabolic	Sulfur cycling enzymes (detailed)	Dissimilatory sulfur metabolism | Sulfur oxidation/Sulfite reduction	dsrC	dissimilatory sulfite reductase, subunit C	0.00167796	3	2018-04-01	178788
D4	metabolic	Sulfur cycling enzymes (detailed)	Dissimilatory sulfur metabolism | Sulfur oxidation/Sulfite reduction	dsrH	dissimilatory sulfite reductase, subunit H	0.000559322	1	2018-04-01	178788
D4	metabolic	Sulfur cycling enzymes (detailed)	Dissimilatory sulfur metabolism | Sulfur oxidation/Sulfite reduction	dsrJ	dissimilatory sulfite reductase, subunit J	0.00223729	4	2018-04-01	178788
D4	metabolic	Sulfur cycling enzymes (detailed)	Dissimilatory sulfur metabolism | Sulfur oxidation/Sulfite reduction	dsrK	dissimilatory sulfite reductase, subunit K	0.00223729	4	2018-04-01	178788
D4	metabolic	Sulfur cycling enzymes (detailed)	Dissimilatory sulfur metabolism | Sulfur oxidation/Sulfite reduction	dsrM	dissimilatory sulfite reductase, subunit M	0.00279661	5	2018-04-01	178788
D4	metabolic	Sulfur cycling enzymes (detailed)	Dissimilatory sulfur metabolism | Sulfur oxidation/Sulfite reduction	dsrO	dissimilatory sulfite reductase, subunit O	0.00167796	3	2018-04-01	178788
D4	metabolic	Sulfur cycling enzymes (detailed)	Dissimilatory sulfur metabolism | Sulfur oxidation/Sulfite reduction	dsrP	dissimilatory sulfite reductase, subunit P	0.00167796	3	2018-04-01	178788
D4	metabolic	Sulfur cycling enzymes (detailed)	Dissimilatory sulfur metabolism | Sulfur oxidation/Sulfite reduction	dsrR	dissimilatory sulfite reductase, subunit R	0.000559322	1	2018-04-01	178788
D4	metabolic	Sulfur cycling enzymes (detailed)	Dissimilatory sulfur metabolism | Sulfur oxidation/Sulfite reduction	dsrS	dissimilatory sulfite reductase, subunit S	0.000559322	1	2018-04-01	178788
D4	metabolic	Sulfur cycling enzymes (detailed)	Dissimilatory sulfur metabolism | Sulfur oxidation/Sulfite reduction	dsrT	dissimilatory sulfite reductase, subunit T	0.00111864	2	2018-04-01	178788
D4	metabolic	Sulfur cycling enzymes (detailed)	Dissimilatory sulfur metabolism | Thiosulfate disproportionation	phsA	thiosulfate reductase / polysulfide reductase chain A	0.000559322	1	2018-04-01	178788
D4	metabolic	Sulfur cycling enzymes (detailed)	Dissimilatory sulfur metabolism | Thiosulfate oxidation	soxA	L-cysteine S-thiosulfotransferase	0.00111864	2	2018-04-01	178788
D4	metabolic	Sulfur cycling enzymes (detailed)	Dissimilatory sulfur metabolism | Thiosulfate oxidation	soxB	S-sulfosulfanyl-L-cysteine sulfohydrolase	0.00111864	2	2018-04-01	178788
D4	metabolic	Sulfur cycling enzymes (detailed)	Dissimilatory sulfur metabolism | Thiosulfate oxidation	soxD	S-disulfanyl-L-cysteine oxidoreductase SoxD	0.00111864	2	2018-04-01	178788
D4	metabolic	Sulfur cycling enzymes (detailed)	Dissimilatory sulfur metabolism | Thiosulfate oxidation	soxX	L-cysteine S-thiosulfotransferase	0.00223729	4	2018-04-01	178788
D4	metabolic	Sulfur cycling enzymes (detailed)	Dissimilatory sulfur metabolism | Thiosulfate oxidation	soxY	sulfur-oxidizing protein SoxY	0.00111864	2	2018-04-01	178788
D4	metabolic	Sulfur cycling enzymes (detailed)	Dissimilatory sulfur metabolism | Thiosulfate oxidation	soxZ	sulfur-oxidizing protein SoxZ	0.00167796	3	2018-04-01	178788
D4	metabolic	Sulfur cycling enzymes (detailed)	DMSO metabolism | DMS (Dimethyl sulfide) <-> Methanethiol	dmoB	dimethyl-sulfide monooxygenase subunit B	0.00615254	11	2018-04-01	178788
D4	metabolic	Sulfur cycling enzymes (detailed)	DMSO metabolism | DMS (Dimethyl sulfide) <-> Methanethiol	mddA	methanethiol S-methyltransferase	0.00279661	5	2018-04-01	178788
D4	metabolic	Sulfur cycling enzymes (detailed)	DMSO metabolism | DMSO (Dimethyl sulfoxide) <-> DMS (Dimethyl sulfide)	ddhA	dimethylsulfide dehydrogenase subunit alpha	0.00671186	12	2018-04-01	178788
D4	metabolic	Sulfur cycling enzymes (detailed)	Metabolism of organic sulfur | Cystathionine -> Homocysteine	malY	cysteine-S-conjugate beta-lyase	0.00223729	4	2018-04-01	178788
D4	metabolic	Sulfur cycling enzymes (detailed)	Metabolism of organic sulfur | Cystathionine -> Homocysteine	metC	cysteine-S-conjugate beta-lyase	0.00335593	6	2018-04-01	178788
D4	metabolic	Sulfur cycling enzymes (detailed)	Metabolism of organic sulfur | Cysteine <-> 3-mercaptopyruvate	aspB	aspartate aminotransferase	0.00615254	11	2018-04-01	178788
D4	metabolic	Sulfur cycling enzymes (detailed)	Metabolism of organic sulfur | Cysteine <-> Cystathionine	metB	cystathionine gamma-synthase	0.00279661	5	2018-04-01	178788
D4	metabolic	Sulfur cycling enzymes (detailed)	Metabolism of organic sulfur | Homocysteine -> Methionine	metH	5-methyltetrahydrofolate--homocysteine methyltransferase	0.00447457	8	2018-04-01	178788
D4	metabolic	Sulfur cycling enzymes (detailed)	Metabolism of organic sulfur | Homocysteine <-> Methionine	metE	5-methyltetrahydropteroyltriglutamate--homocysteine methyltransferase	0.00447457	8	2018-04-01	178788
D4	metabolic	Sulfur cycling enzymes (detailed)	Metabolism of organic sulfur | MHO (L-methionine (R)-S-oxide) -> Methionine)	msrC	L-methionine (R)-S-oxide reductase	0.00111864	2	2018-04-01	178788
D4	metabolic	Sulfur cycling enzymes (detailed)	Metabolism of organic sulfur | OAHS (O-acetylhomoserine) + Sulfide -> Homocysteine	metY	O-acetylhomoserine (thiol)-lyase	0.00391525	7	2018-04-01	178788
D4	metabolic	Sulfur cycling enzymes (detailed)	Metabolism of organic sulfur | SAH (S-adenosyl-L-homocysteine) -> Homocysteine	ahcY	adenosylhomocysteinase	0.00727118	13	2018-04-01	178788
D4	metabolic	Sulfur cycling enzymes (detailed)	Metabolism of organic sulfur | SAH (S-adenosyl-L-homocysteine) -> SRH (S-ribosylhomocysteine)	mtnN	adenosylhomocysteine nucleosidase	0.000559322	1	2018-04-01	178788
D4	metabolic	Sulfur cycling enzymes (detailed)	Sulfite production from organic sulfur | Taurine -> Sulfite	tauD	taurine dioxygenase	0.00335593	6	2018-04-01	178788
D4	metabolic	Sulfur cycling enzymes (detailed)	Sulfur-related amino acid metabolism | Cysteine -> Sulfide	cysK	cysteine synthase	0.00671186	12	2018-04-01	178788
D4	metabolic	Sulfur cycling enzymes (detailed)	Sulfur-related amino acid metabolism | Cysteine -> Sulfide	cysM	S-sulfo-L-cysteine synthase (O-acetyl-L-serine-dependent)	0.00279661	5	2018-04-01	178788
D4	metabolic	Sulfur cycling enzymes (detailed)	Sulfur-related amino acid metabolism | Cysteine -> Sulfide	malY	cysteine-S-conjugate beta-lyase	0.00223729	4	2018-04-01	178788
D4	metabolic	Sulfur cycling enzymes (detailed)	Sulfur-related amino acid metabolism | Cysteine -> Sulfide	metC	cysteine-S-conjugate beta-lyase	0.00335593	6	2018-04-01	178788
D4	metabolic	Sulfur cycling enzymes (detailed)	Sulfur-related amino acid metabolism | Methionine -> Methanethiol	megL	methionine gamma-lyase	0.0078305	14	2018-04-01	178788
D4	metabolic	Sulfur cycling enzymes (detailed)	Sulfur-related amino acid metabolism | Methionine -> SAMe (S-adenosyl-L-methionine)	metK	S-adenosylmethionine synthetase	0.00950847	17	2018-04-01	178788
D4	metabolic	Sulfur cycling enzymes (detailed)	Sulfur-related amino acid metabolism | SAMe (S-adenosyl-L-methionine) -> SAH (S-adenosyl-L-homocysteine)	dcm	DNA (cytosine-5)-methyltransferase 1	0.00615254	11	2018-04-01	178788
D4	metabolic	Urea utilization	Urease	ureA	urease subunit gamma	0.000559322	1	2018-04-01	178788
D4	metabolic	Urea utilization	Urease	ureB	urease subunit beta	0.00111864	2	2018-04-01	178788
D4	metabolic	Urea utilization	Urease	ureC	urease subunit alpha	0.00167796	3	2018-04-01	178788
D5	ambiguous	iron_storage,Oxygen metabolism (Oxidative phosphorylation Complex IV)	PF13668_Ferritin_like_domain,Oxygen metabolism - cytochrome (quinone) oxidase, bd type	cydA	cytochrome bd ubiquinol oxidase subunit I	0.000523898	1	2018-04-01	190877
D5	fegenie	iron_aquisition-heme_transport	HmuV-family-ATP-binding-protein	NA	NA	0.00471508	9	2018-04-01	190877
D5	fegenie	iron_aquisition-heme_transport	HmuY-substrate-binding-protein	NA	NA	0.000523898	1	2018-04-01	190877
D5	fegenie	iron_aquisition-heme_transport	TonB-family	NA	NA	0.000523898	1	2018-04-01	190877
D5	fegenie	iron_aquisition-iron_transport	EfeU-family-iron-perease	NA	NA	0.0010478	2	2018-04-01	190877
D5	fegenie	iron_aquisition-iron_transport	FbpA-family-iron-binding-protein	NA	NA	0.00157169	3	2018-04-01	190877
D5	fegenie	iron_aquisition-iron_transport	FbpB-family-iron-permease	NA	NA	0.00366728	7	2018-04-01	190877
D5	fegenie	iron_aquisition-iron_transport	FbpB-FutB-family-iron-permease	NA	NA	0.00419118	8	2018-04-01	190877
D5	fegenie	iron_aquisition-iron_transport	FbpC-family-ATPase	NA	NA	0.00471508	9	2018-04-01	190877
D5	fegenie	iron_aquisition-iron_transport	FeoA-family-iron-transporter	NA	NA	0.0146691	28	2018-04-01	190877
D5	fegenie	iron_aquisition-iron_transport	FeoB-family-iron-transporter	NA	NA	0.0193842	37	2018-04-01	190877
D5	fegenie	iron_aquisition-iron_transport	FutA1-family-iron-binding-proteins	NA	NA	0.0010478	2	2018-04-01	190877
D5	fegenie	iron_aquisition-iron_transport	FutA2-family-iron-binding-proteins	NA	NA	0.00157169	3	2018-04-01	190877
D5	fegenie	iron_aquisition-iron_transport	FutC-family-ATPase	NA	NA	0.00209559	4	2018-04-01	190877
D5	fegenie	iron_aquisition-iron_transport	YfeA-family-iron-binding-proteins	NA	NA	0.00785846	15	2018-04-01	190877
D5	fegenie	iron_aquisition-iron_transport	YfeB-family-membrane-proteins	NA	NA	0.00838236	16	2018-04-01	190877
D5	fegenie	iron_aquisition-iron_transport	Zip-family-zink-and-iron-uptake	NA	NA	0.0010478	2	2018-04-01	190877
D5	fegenie	iron_aquisition-siderophore_synthesis	VabA-family-siderophore-synthesis	NA	NA	0.000523898	1	2018-04-01	190877
D5	fegenie	iron_aquisition-siderophore_synthesis	VabB-family-siderophore-synthesis	NA	NA	0.000523898	1	2018-04-01	190877
D5	fegenie	iron_aquisition-siderophore_synthesis	VabC-family-siderophore-synthesis	NA	NA	0.000523898	1	2018-04-01	190877
D5	fegenie	iron_aquisition-siderophore_synthesis	VabE-family-siderophore-synthesis	NA	NA	0.000523898	1	2018-04-01	190877
D5	fegenie	iron_aquisition-siderophore_synthesis	VabF-family-siderophore-synthesis	NA	NA	0.000523898	1	2018-04-01	190877
D5	fegenie	iron_aquisition-siderophore_transport_potential	EntS-family-siderophore-export	NA	NA	0.000523898	1	2018-04-01	190877
D5	fegenie	iron_aquisition-siderophore_transport_potential	ExbB-family	NA	NA	0.0429596	82	2018-04-01	190877
D5	fegenie	iron_aquisition-siderophore_transport_potential	ExbD-family	NA	NA	0.0497703	95	2018-04-01	190877
D5	fegenie	iron_aquisition-siderophore_transport_potential	FptX-family-siderophore-transport	NA	NA	0.000523898	1	2018-04-01	190877
D5	fegenie	iron_aquisition-siderophore_transport_potential	FpvC-family-siderophore-transport	NA	NA	0.00209559	4	2018-04-01	190877
D5	fegenie	iron_aquisition-siderophore_transport_potential	FpvD-family-siderophore-transport	NA	NA	0.00314339	6	2018-04-01	190877
D5	fegenie	iron_aquisition-siderophore_transport_potential	FpvE-family-permease	NA	NA	0.0225276	43	2018-04-01	190877
D5	fegenie	iron_aquisition-siderophore_transport_potential	FpvG-family-siderophore-transport	NA	NA	0.0010478	2	2018-04-01	190877
D5	fegenie	iron_aquisition-siderophore_transport_potential	FpvH-family-siderophore-transport	NA	NA	0.000523898	1	2018-04-01	190877
D5	fegenie	iron_aquisition-siderophore_transport_potential	HatD-family-substrate-binding-protein	NA	NA	0.0136213	26	2018-04-01	190877
D5	fegenie	iron_aquisition-siderophore_transport_potential	LbtU-family-siderophore receptor	NA	NA	0.000523898	1	2018-04-01	190877
D5	fegenie	iron_aquisition-siderophore_transport_potential	PirA-family-siderophore-receptor	NA	NA	0.0125735	24	2018-04-01	190877
D5	fegenie	iron_aquisition-siderophore_transport_potential	PiuA-family-siderophore-receptor	NA	NA	0.00157169	3	2018-04-01	190877
D5	fegenie	iron_aquisition-siderophore_transport_potential	PvdR-family-sideropore-export	NA	NA	0.00785846	15	2018-04-01	190877
D5	fegenie	iron_aquisition-siderophore_transport_potential	PvdT-family-siderophore-export	NA	NA	0.010478	20	2018-04-01	190877
D5	fegenie	iron_aquisition-siderophore_transport_potential	PvuCD-family-permease	NA	NA	0.000523898	1	2018-04-01	190877
D5	fegenie	iron_aquisition-siderophore_transport_potential	PvuD-family-ATP-binding-protein	NA	NA	0.00419118	8	2018-04-01	190877
D5	fegenie	iron_aquisition-siderophore_transport_potential	PvuE-family-ATP-binding-protein	NA	NA	0.000523898	1	2018-04-01	190877
D5	fegenie	iron_aquisition-siderophore_transport_potential	PvuE-family-permease	NA	NA	0.00471508	9	2018-04-01	190877
D5	fegenie	iron_aquisition-siderophore_transport_potential	TonB-family	NA	NA	0.0220037	42	2018-04-01	190877
D5	fegenie	iron_aquisition-siderophore_transport_potential	ViuB-family-siderophore-utilization	NA	NA	0.000523898	1	2018-04-01	190877
D5	fegenie	iron_gene_regulation	PF01325-Iron_dependent_repressor-dtxR_family_N	NA	NA	0.00366728	7	2018-04-01	190877
D5	fegenie	iron_gene_regulation	PF01475-Iron_dependent_repressor-fur_family	NA	NA	0.0434835	83	2018-04-01	190877
D5	fegenie	iron_gene_regulation	PF02742-Iron_dependent_repressor-dtxR_family_metal_binding_domain	NA	NA	0.015193	29	2018-04-01	190877
D5	fegenie	iron_gene_regulation	PF04773_FecR	NA	NA	0.0272427	52	2018-04-01	190877
D5	fegenie	iron_gene_regulation	PF09012_sub-FeoC_like_transcriptional_regulator	NA	NA	0.00209559	4	2018-04-01	190877
D5	fegenie	iron_gene_regulation	Sid_PchR_pyochelin_regulator_Pseudomonas_aeruginosa_PA4227_180623	NA	NA	0.0230515	44	2018-04-01	190877
D5	fegenie	iron_gene_regulation	Sid_PvdS_regulator_Paeruginosa_PA2426_180620	NA	NA	0.0366728	70	2018-04-01	190877
D5	fegenie	iron_gene_regulation	Sid_YqjI_regulator_for_YqjH_P64588_Escherichia_coli_180606	NA	NA	0.00419118	8	2018-04-01	190877
D5	fegenie	iron_oxidation	Cyc2_repCluster3	NA	NA	0.00157169	3	2018-04-01	190877
D5	fegenie	iron_oxidation	FoxE	NA	NA	0.000523898	1	2018-04-01	190877
D5	fegenie	iron_oxidation	FoxY	NA	NA	0.000523898	1	2018-04-01	190877
D5	fegenie	iron_reduction	2514223670 filler {omc} Geobacter sulfurreducens CxxxxCH...CXXCH domain-containing protein [Ignavibacterium album Mat9-16; JCM 16511 : NC_017464]	NA	NA	0.000523898	1	2018-04-01	190877
D5	fegenie	iron_reduction	2514223671 filler {pc} c(7)-type cytochrome triheme domain-containing protein [Ignavibacterium album Mat9-16; JCM 16511 : NC_017464]	NA	NA	0.000523898	1	2018-04-01	190877
D5	fegenie	iron_reduction	2514223672 filler {porin} hypothetical protein [Ignavibacterium album Mat9-16; JCM 16511 : NC_017464]	NA	NA	0.000523898	1	2018-04-01	190877
D5	fegenie	iron_reduction	646796949 YP_003639120 TherJR_0333 hypothetical protein [Thermincola sp. JR: NC_014152]	NA	NA	0.00209559	4	2018-04-01	190877
D5	fegenie	iron_reduction	646797728 YP_003639887 TherJR_1122 cytochrome C family protein [Thermincola sp. JR: NC_014152]	NA	NA	0.00681067	13	2018-04-01	190877
D5	fegenie	iron_reduction	646799199 YP_003641333 TherJR_2595 hypothetical protein [Thermincola sp. JR: NC_014152]	NA	NA	0.00209559	4	2018-04-01	190877
D5	fegenie	iron_reduction	DFE_0462	NA	NA	0.0010478	2	2018-04-01	190877
D5	fegenie	iron_reduction	DFE_0464	NA	NA	0.000523898	1	2018-04-01	190877
D5	fegenie	iron_reduction	DFE_0465	NA	NA	0.000523898	1	2018-04-01	190877
D5	fegenie	iron_storage	PF00210-Ferritin_like_domain	NA	NA	0.0330055	63	2018-04-01	190877
D5	fegenie	iron_storage	PF13668_Ferritin_like_domain	NA	NA	0.0120496	23	2018-04-01	190877
D5	fegenie	possible_iron_oxidation_and_possible_iron_reduction	MtoA	NA	NA	0.000523898	1	2018-04-01	190877
D5	fegenie	possible_iron_oxidation_and_possible_iron_reduction	MtrB_TIGR03509	NA	NA	0.000523898	1	2018-04-01	190877
D5	fegenie	probable_iron_reduction	MtrC_TIGR03507	NA	NA	0.00157169	3	2018-04-01	190877
D5	metabolic	Amino acid utilization	Aminotransferase class I and II	aminotransferase class I and II	aminotransferase class I and II	0.0010478	2	2018-04-01	190877
D5	metabolic	Amino acid utilization	Aspartate/tyrosine/aromatic aminotransferase	aspartate/tyrosine/aromatic aminotransferase	aspartate/tyrosine/aromatic aminotransferase	0.010478	20	2018-04-01	190877
D5	metabolic	Amino acid utilization	Branched-chain amino acid aminotransferase/4-amino-4-deoxychorismate lyase	branched-chain amino acid aminotransferase/4-amino-4-deoxychorismate lyase	branched-chain amino acid aminotransferase/4-amino-4-deoxychorismate lyase	0.0172886	33	2018-04-01	190877
D5	metabolic	Amino acid utilization	Histidinol-phosphate/aromatic aminotransferase	histidinol-phosphate/aromatic aminotransferase	histidinol-phosphate/aromatic aminotransferase	0.0146691	28	2018-04-01	190877
D5	metabolic	Amino acid utilization	Ornithine/acetylornithine aminotransferase	ornithine/acetylornithine aminotransferase	ornithine/acetylornithine aminotransferase	0.00890626	17	2018-04-01	190877
D5	metabolic	Amino acid utilization	Phosphoserine aminotransferase	phosphoserine aminotransferase	phosphoserine aminotransferase	0.00523898	10	2018-04-01	190877
D5	metabolic	Amino acid utilization	Serine-pyruvate aminotransferase/archaeal aspartate aminotransferase	serine-pyruvate aminotransferase/archaeal aspartate aminotransferase	serine-pyruvate aminotransferase/archaeal aspartate aminotransferase	0.00209559	4	2018-04-01	190877
D5	metabolic	Aromatics degradation	Benzoyl-CoA reduction	bcrA	benzoyl-CoA reductase subunit A	0.000523898	1	2018-04-01	190877
D5	metabolic	Aromatics degradation	Benzoyl-CoA reduction	bcrB	benzoyl-CoA reductase subunit B	0.0010478	2	2018-04-01	190877
D5	metabolic	Aromatics degradation	Benzoyl-CoA reduction	bcrC	benzoyl-CoA reductase subunit C	0.000523898	1	2018-04-01	190877
D5	metabolic	Aromatics degradation	Benzoyl-CoA reduction	bcrD	benzoyl-CoA reductase subunit D	0.000523898	1	2018-04-01	190877
D5	metabolic	Aromatics degradation	Phenol => Benzoyl-CoA	ubiX	flavin prenyltransferase	0.00628677	12	2018-04-01	190877
D5	metabolic	Aromatics degradation	Protocatechuate/Catechol degradation	catA	catechol 1,2-dioxygenase	0.0010478	2	2018-04-01	190877
D5	metabolic	As cycling	Arsenate reduction	arsC1	arsenate reductase (glutaredoxin)	0.00314339	6	2018-04-01	190877
D5	metabolic	As cycling	Arsenate reduction	arsC2	arsenate reductase (thioredoxin)	0.00733457	14	2018-04-01	190877
D5	metabolic	As cycling	Arsenite oxidation	aoxA	arsenite oxidase small subunit	0.0010478	2	2018-04-01	190877
D5	metabolic	As cycling	Arsenite oxidation	aoxB	arsenite oxidase large subunit	0.00157169	3	2018-04-01	190877
D5	metabolic	C1 metabolism	Aerobic CO oxidation	coxL	aerobic carbon-monoxide dehydrogenase large subunit	0.00314339	6	2018-04-01	190877
D5	metabolic	C1 metabolism	Aerobic CO oxidation	coxM	aerobic carbon-monoxide dehydrogenase medium subunit	0.00157169	3	2018-04-01	190877
D5	metabolic	C1 metabolism	Aerobic CO oxidation	coxS	aerobic carbon-monoxide dehydrogenase small subunit	0.00261949	5	2018-04-01	190877
D5	metabolic	C1 metabolism	Formaldehyde oxidation	fghA	S-formylglutathione hydrolase	0.0010478	2	2018-04-01	190877
D5	metabolic	C1 metabolism	Formaldehyde oxidation	frmA	S-(hydroxymethyl)glutathione dehydrogenase / alcohol dehydrogenase	0.00157169	3	2018-04-01	190877
D5	metabolic	C1 metabolism	Formate oxidation	fdhA	formate dehydrogenase (coenzyme F420) alpha subunit	0.00157169	3	2018-04-01	190877
D5	metabolic	C1 metabolism	Formate oxidation	fdhB	formate dehydrogenase (coenzyme F420) beta subunit	0.00366728	7	2018-04-01	190877
D5	metabolic	C1 metabolism	Formate oxidation	fdoG	formate dehydrogenase major subunit	0.00209559	4	2018-04-01	190877
D5	metabolic	C1 metabolism	Formate oxidation	fdoH	formate dehydrogenase iron-sulfur subunit	0.00628677	12	2018-04-01	190877
D5	metabolic	Carbon fixation	3 Hydroxypropionate cycle	prpE	propionyl-CoA synthetase	0.0010478	2	2018-04-01	190877
D5	metabolic	Carbon fixation	3HP/4HB	abfD	4-hydroxybutyryl-CoA dehydratase / vinylacetyl-CoA-Delta-isomerase	0.0010478	2	2018-04-01	190877
D5	metabolic	Carbon fixation	CBB cycle - Rubisco	Form I	Form I RuBisCO large subunit	0.0010478	2	2018-04-01	190877
D5	metabolic	Carbon fixation	CBB cycle - Rubisco	Form II	Form II RuBisCO large subunit	0.000523898	1	2018-04-01	190877
D5	metabolic	Carbon fixation	Reverse TCA cycle	aclA	ATP-citrate lyase alpha-subunit	0.000523898	1	2018-04-01	190877
D5	metabolic	Carbon fixation	Reverse TCA cycle	aclB	ATP-citrate lyase beta-subunit	0.000523898	1	2018-04-01	190877
D5	metabolic	Carbon fixation	Wood Ljungdahl pathway	cdhD	acetyl-CoA decarbonylase/synthase, CODH/ACS complex subunit delta	0.00838236	16	2018-04-01	190877
D5	metabolic	Carbon fixation	Wood Ljungdahl pathway	cdhE	acetyl-CoA decarbonylase/synthase, CODH/ACS complex subunit gamma	0.00681067	13	2018-04-01	190877
D5	metabolic	Carbon fixation	Wood Ljungdahl pathway	cooS	anaerobic carbon-monoxide dehydrogenase catalytic subunit	0.00523898	10	2018-04-01	190877
D5	metabolic	Chlorite reduction	Chlorite reduction	cld	chlorite dismutase	0.0010478	2	2018-04-01	190877
D5	metabolic	Complex carbon degradation	Amylolytic enzymes	alpha-amylase	alpha-amylase	0.0010478	2	2018-04-01	190877
D5	metabolic	Complex carbon degradation	Amylolytic enzymes	glucoamylase	glucoamylase	0.00157169	3	2018-04-01	190877
D5	metabolic	Complex carbon degradation	Amylolytic enzymes	isoamylase	isoamylase	0.000523898	1	2018-04-01	190877
D5	metabolic	Complex carbon degradation	Cellulose degrading	beta-glucosidase	beta-glucosidase	0.00314339	6	2018-04-01	190877
D5	metabolic	Complex carbon degradation	Cellulose degrading	cellulase	cellulase	0.00157169	3	2018-04-01	190877
D5	metabolic	Complex carbon degradation	Chitin degrading	hexosaminidase	hexosaminidase	0.00576287	11	2018-04-01	190877
D5	metabolic	Complex carbon degradation	Endohemicellulases	mannan endo-1,4-beta-mannosidase	mannan endo-1,4-beta-mannosidase	0.000523898	1	2018-04-01	190877
D5	metabolic	Complex carbon degradation	Other oligosaccharide degrading	beta-galactosidase	beta-galactosidase	0.0010478	2	2018-04-01	190877
D5	metabolic	Complex carbon degradation	Other oligosaccharide degrading	beta-mannosidase	beta-mannosidase	0.000523898	1	2018-04-01	190877
D5	metabolic	Ethanol fermentation	Acetaldehyde => Ethanol	acetaldehyde => ethanol	acetaldehyde => ethanol	0.000523898	1	2018-04-01	190877
D5	metabolic	Fatty acid degradation	Fatty acid degradation	acyl-CoA dehydrogenase	acyl-CoA dehydrogenase	0.0445313	85	2018-04-01	190877
D5	metabolic	Fermentation	Acetate to acetyl-CoA	acs	acetyl-CoA synthetase	0.00523898	10	2018-04-01	190877
D5	metabolic	Fermentation	Acetogenesis	acdA	acetyl coenzyme A synthetase (ADP forming), alpha domain	0.00314339	6	2018-04-01	190877
D5	metabolic	Fermentation	Acetogenesis	ack	acetate kinase	0.00576287	11	2018-04-01	190877
D5	metabolic	Fermentation	Acetogenesis	pta	phosphate acetyltransferase	0.00419118	8	2018-04-01	190877
D5	metabolic	Fermentation	Lactate utilization	ldh	L-lactate dehydrogenase	0.0010478	2	2018-04-01	190877
D5	metabolic	Fermentation	Pyruvate oxidation	porA	pyruvate ferredoxin oxidoreductase alpha subunit	0.00838236	16	2018-04-01	190877
D5	metabolic	Hydrogenases	FeFe hydrogenase	fefe-group-a13	FeFe hydrogenase, H2-evolution/Electron-bifurcation	0.00157169	3	2018-04-01	190877
D5	metabolic	Hydrogenases	FeFe hydrogenase	fefe-group-c1	FeFe hydrogenase, H2-sensing	0.000523898	1	2018-04-01	190877
D5	metabolic	Hydrogenases	Ni-Fe Hydrogenase	nife-group-1	Ni-Fe Hydrogenase, H2-uptake	0.00314339	6	2018-04-01	190877
D5	metabolic	Hydrogenases	Ni-Fe Hydrogenase	nife-group-2bc	Ni-Fe Hydrogenase, H2-uptake	0.0010478	2	2018-04-01	190877
D5	metabolic	Hydrogenases	Ni-Fe Hydrogenase	nife-group-3abd	Ni-Fe Hydrogenase, Bidirectional	0.00157169	3	2018-04-01	190877
D5	metabolic	Hydrogenases	Ni-Fe Hydrogenase	nife-group-3c	Ni-Fe Hydrogenase, Electron-bifurcation	0.00209559	4	2018-04-01	190877
D5	metabolic	Hydrogenases	Ni-Fe Hydrogenase	nife-group-4a-g	Ni-Fe Hydrogenase, H2-evolving	0.00314339	6	2018-04-01	190877
D5	metabolic	Methane metabolism	Methane oxidation - Partculate methane monooxygenase	pmoB	methane/ammonia monooxygenase subunit B	0.000523898	1	2018-04-01	190877
D5	metabolic	Methane metabolism	Methane oxidation - Partculate methane monooxygenase	pmoC	methane/ammonia monooxygenase subunit C	0.000523898	1	2018-04-01	190877
D5	metabolic	Methane metabolism	Methane oxidation - Soluble methane monoxygenase	mmoB	methane monooxygenase regulatory protein B	0.000523898	1	2018-04-01	190877
D5	metabolic	Nitrogen cycling	N2 fixation	nifD	nitrogenase molybdenum-iron protein alpha chain	0.00209559	4	2018-04-01	190877
D5	metabolic	Nitrogen cycling	N2 fixation	nifH	nitrogenase iron protein	0.00157169	3	2018-04-01	190877
D5	metabolic	Nitrogen cycling	N2 fixation	nifK	nitrogenase molybdenum-iron protein beta chain	0.00209559	4	2018-04-01	190877
D5	metabolic	Nitrogen cycling	Nitrate reduction	napA	periplasmic nitrate reductase NapA	0.00157169	3	2018-04-01	190877
D5	metabolic	Nitrogen cycling	Nitrate reduction	napB	cytochrome c-type protein NapB	0.00157169	3	2018-04-01	190877
D5	metabolic	Nitrogen cycling	Nitrate reduction	narG	nitrate reductase / nitrite oxidoreductase, alpha subunit	0.0010478	2	2018-04-01	190877
D5	metabolic	Nitrogen cycling	Nitrate reduction	narH	nitrate reductase / nitrite oxidoreductase, beta subunit	0.00157169	3	2018-04-01	190877
D5	metabolic	Nitrogen cycling	Nitric oxide reduction	norB	nitric oxide reductase subunit B	0.00314339	6	2018-04-01	190877
D5	metabolic	Nitrogen cycling	Nitric oxide reduction	norC	nitric oxide reductase subunit C	0.00209559	4	2018-04-01	190877
D5	metabolic	Nitrogen cycling	Nitrite oxidation	nxrA	nitrate reductase / nitrite oxidoreductase, alpha subunit	0.000523898	1	2018-04-01	190877
D5	metabolic	Nitrogen cycling	Nitrite oxidation	nxrB	nitrate reductase / nitrite oxidoreductase, beta subunit	0.000523898	1	2018-04-01	190877
D5	metabolic	Nitrogen cycling	Nitrite reduction	nirS	nitrite reductase (NO-forming) / hydroxylamine reductase	0.00157169	3	2018-04-01	190877
D5	metabolic	Nitrogen cycling	Nitrite reduction	octR	nitrite reductase (Octaheme c-type cytochrome Shewanella-type)	0.00209559	4	2018-04-01	190877
D5	metabolic	Nitrogen cycling	Nitrite reduction to ammonia	nirB	nitrite reductase (NADH) large subunit	0.0010478	2	2018-04-01	190877
D5	metabolic	Nitrogen cycling	Nitrite reduction to ammonia	nirD	nitrite reductase (NADH) small subunit	0.000523898	1	2018-04-01	190877
D5	metabolic	Nitrogen cycling	Nitrite reduction to ammonia	nrfA	nitrite reductase (cytochrome c-552)	0.00523898	10	2018-04-01	190877
D5	metabolic	Nitrogen cycling	Nitrite reduction to ammonia	nrfH	cytochrome c nitrite reductase small subunit	0.00261949	5	2018-04-01	190877
D5	metabolic	Nitrogen cycling	Nitrous oxide reduction	nosZ	nitrous-oxide reductase	0.00157169	3	2018-04-01	190877
D5	metabolic	Oxidative phosphorylation	Complex I (NADH-quinone oxidoreductase)	nuoA	NADH-quinone oxidoreductase subunit A	0.00890626	17	2018-04-01	190877
D5	metabolic	Oxidative phosphorylation	Complex I (NADH-quinone oxidoreductase)	nuoB	NADH-quinone oxidoreductase subunit B	0.00890626	17	2018-04-01	190877
D5	metabolic	Oxidative phosphorylation	Complex I (NADH-quinone oxidoreductase)	nuoC	NADH-quinone oxidoreductase subunit C	0.00366728	7	2018-04-01	190877
D5	metabolic	Oxidative phosphorylation	Complex II (Succinate dehydrogenase/Fumarate reductase)	sdhC	succinate dehydrogenase / fumarate reductase, cytochrome b subunit	0.00681067	13	2018-04-01	190877
D5	metabolic	Oxidative phosphorylation	Complex II (Succinate dehydrogenase/Fumarate reductase)	sdhD	succinate dehydrogenase / fumarate reductase, membrane anchor subunit	0.00261949	5	2018-04-01	190877
D5	metabolic	Oxidative phosphorylation	Complex III (Cytochrome c reductase)	fbcH	ubiquinol-cytochrome c reductase cytochrome b/c1 subunit	0.000523898	1	2018-04-01	190877
D5	metabolic	Oxidative phosphorylation	Complex III (Cytochrome c reductase)	petA	ubiquinol-cytochrome c reductase iron-sulfur subunit	0.00314339	6	2018-04-01	190877
D5	metabolic	Oxidative phosphorylation	Complex III (Cytochrome c reductase)	petB	ubiquinol-cytochrome c reductase cytochrome b/c1 subunit	0.00209559	4	2018-04-01	190877
D5	metabolic	Oxidative phosphorylation	Complex V (ATP synthase: V/A-type H+/Na+-transporting ATPase)	atpA (V/A-type)	V/A-type H+/Na+-transporting ATPase subunit A	0.00157169	3	2018-04-01	190877
D5	metabolic	Oxidative phosphorylation	Complex V (ATP synthase: V/A-type H+/Na+-transporting ATPase)	atpB (V/A-type)	V/A-type H+/Na+-transporting ATPase subunit B	0.00157169	3	2018-04-01	190877
D5	metabolic	Oxidative phosphorylation	Complex V (F-type H+-transporting ATPase)	atpA (F-type)	F-type H+/Na+-transporting ATPase subunit alpha	0.00995405	19	2018-04-01	190877
D5	metabolic	Oxidative phosphorylation	Complex V (F-type H+-transporting ATPase)	atpD (F-type)	F-type H+/Na+-transporting ATPase subunit beta	0.00890626	17	2018-04-01	190877
D5	metabolic	Oxygen metabolism (Oxidative phosphorylation Complex IV)	Oxygen metabolism - cytochrome (quinone) oxidase, bd type	cydA	cytochrome bd ubiquinol oxidase subunit I	0.00471508	9	2018-04-01	190877
D5	metabolic	Oxygen metabolism (Oxidative phosphorylation Complex IV)	Oxygen metabolism - cytochrome (quinone) oxidase, bd type	cydB	cytochrome bd ubiquinol oxidase subunit II	0.00419118	8	2018-04-01	190877
D5	metabolic	Oxygen metabolism (Oxidative phosphorylation Complex IV)	Oxygen metabolism - cytochrome (quinone) oxidase, bo type	cyoA	cytochrome o ubiquinol oxidase subunit II	0.0010478	2	2018-04-01	190877
D5	metabolic	Oxygen metabolism (Oxidative phosphorylation Complex IV)	Oxygen metabolism - cytochrome (quinone) oxidase, bo type	cyoB	cytochrome o ubiquinol oxidase subunit I	0.0010478	2	2018-04-01	190877
D5	metabolic	Oxygen metabolism (Oxidative phosphorylation Complex IV)	Oxygen metabolism - cytochrome (quinone) oxidase, bo type	cyoC	cytochrome o ubiquinol oxidase subunit III	0.000523898	1	2018-04-01	190877
D5	metabolic	Oxygen metabolism (Oxidative phosphorylation Complex IV)	Oxygen metabolism - cytochrome (quinone) oxidase, bo type	cyoD	cytochrome o ubiquinol oxidase subunit IV	0.000523898	1	2018-04-01	190877
D5	metabolic	Oxygen metabolism (Oxidative phosphorylation Complex IV)	Oxygen metabolism - cytochrome c oxidase, caa3-type	coxA	cytochrome c oxidase subunit I	0.00419118	8	2018-04-01	190877
D5	metabolic	Oxygen metabolism (Oxidative phosphorylation Complex IV)	Oxygen metabolism - cytochrome c oxidase, caa3-type	coxB	cytochrome c oxidase subunit II	0.00209559	4	2018-04-01	190877
D5	metabolic	Oxygen metabolism (Oxidative phosphorylation Complex IV)	Oxygen metabolism - cytochrome c oxidase, cbb3-type	ccoN	cytochrome c oxidase cbb3-type subunit I	0.00576287	11	2018-04-01	190877
D5	metabolic	Oxygen metabolism (Oxidative phosphorylation Complex IV)	Oxygen metabolism - cytochrome c oxidase, cbb3-type	ccoO	cytochrome c oxidase cbb3-type subunit II	0.00576287	11	2018-04-01	190877
D5	metabolic	Oxygen metabolism (Oxidative phosphorylation Complex IV)	Oxygen metabolism - cytochrome c oxidase, cbb3-type	ccoP	cytochrome c oxidase cbb3-type subunit III	0.00681067	13	2018-04-01	190877
D5	metabolic	Perchlorate reduction	Perchlorate reduction	pcrA	perchlorate reductase, subunit alpha	0.0010478	2	2018-04-01	190877
D5	metabolic	Selenate reduction	Selenate reduction	YgfK	putative selenate reductase	0.0010478	2	2018-04-01	190877
D5	metabolic	Sulfur cycling	Sulfate reduction	aprA	adenylylsulfate reductase, subunit A	0.00366728	7	2018-04-01	190877
D5	metabolic	Sulfur cycling	Sulfate reduction	sat	sulfate adenylyltransferase	0.00471508	9	2018-04-01	190877
D5	metabolic	Sulfur cycling	Sulfide oxidation	sqr	sulfide:quinone oxidoreductase	0.00157169	3	2018-04-01	190877
D5	metabolic	Sulfur cycling	Sulfite reduction	asrC	anaerobic sulfite reductase subunit C	0.000523898	1	2018-04-01	190877
D5	metabolic	Sulfur cycling	Sulfite reduction	dsrD	dissimilatory sulfite reductase delta subunit	0.00209559	4	2018-04-01	190877
D5	metabolic	Sulfur cycling	Sulfur oxidation	dsrA	dissimilatory sulfite reductase alpha subunit	0.00471508	9	2018-04-01	190877
D5	metabolic	Sulfur cycling	Sulfur oxidation	dsrB	dissimilatory sulfite reductase beta subunit	0.00366728	7	2018-04-01	190877
D5	metabolic	Sulfur cycling	Sulfur oxidation	sdo	sulfur dioxygenase	0.00838236	16	2018-04-01	190877
D5	metabolic	Sulfur cycling	Thiosulfate disproportionation	phsA	thiosulfate reductase / polysulfide reductase chain A	0.00209559	4	2018-04-01	190877
D5	metabolic	Sulfur cycling	Thiosulfate oxidation	soxB	S-sulfosulfanyl-L-cysteine sulfohydrolase	0.000523898	1	2018-04-01	190877
D5	metabolic	Sulfur cycling	Thiosulfate oxidation	soxY	sulfur-oxidizing protein SoxY	0.00209559	4	2018-04-01	190877
D5	metabolic	Sulfur cycling enzymes (detailed)	Assimilatory sulfur metabolism| APS (Adenosine 5'-phosphosulfate) <-> PAPS (3'-Phosphoadenosine 5'-phosphosulfate)	cysNC	bifunctional enzyme CysN/CysC	0.0010478	2	2018-04-01	190877
D5	metabolic	Sulfur cycling enzymes (detailed)	Assimilatory sulfur metabolism| PAPS (3'-Phosphoadenosine 5'-phosphosulfate) <-> Sulfite	cysH	phosphoadenosine phosphosulfate reductase	0.00209559	4	2018-04-01	190877
D5	metabolic	Sulfur cycling enzymes (detailed)	Assimilatory sulfur metabolism| Sulfate <-> APS (Adenosine 5'-phosphosulfate)	cysD	sulfate adenylyltransferase subunit 2	0.00261949	5	2018-04-01	190877
D5	metabolic	Sulfur cycling enzymes (detailed)	Assimilatory sulfur metabolism| Sulfate <-> APS (Adenosine 5'-phosphosulfate)	cysN	sulfate adenylyltransferase subunit 1	0.0010478	2	2018-04-01	190877
D5	metabolic	Sulfur cycling enzymes (detailed)	Assimilatory sulfur metabolism| Sulfate <-> APS (Adenosine 5'-phosphosulfate)	cysNC	bifunctional enzyme CysN/CysC	0.0010478	2	2018-04-01	190877
D5	metabolic	Sulfur cycling enzymes (detailed)	Assimilatory sulfur metabolism| Sulfide -> Cysteine	cysK	cysteine synthase	0.00838236	16	2018-04-01	190877
D5	metabolic	Sulfur cycling enzymes (detailed)	Assimilatory sulfur metabolism| Sulfide -> Cysteine	cysM	S-sulfo-L-cysteine synthase (O-acetyl-L-serine-dependent)	0.00261949	5	2018-04-01	190877
D5	metabolic	Sulfur cycling enzymes (detailed)	Assimilatory sulfur metabolism| Sulfite -> Sulfide	cysJ	sulfite reductase (NADPH) flavoprotein alpha-component	0.000523898	1	2018-04-01	190877
D5	metabolic	Sulfur cycling enzymes (detailed)	Dissimilatory sulfur metabolism | Sulfate reduction	aprA	adenylylsulfate reductase, subunit A	0.00366728	7	2018-04-01	190877
D5	metabolic	Sulfur cycling enzymes (detailed)	Dissimilatory sulfur metabolism | Sulfate reduction	aprB	adenylylsulfate reductase, subunit B	0.00419118	8	2018-04-01	190877
D5	metabolic	Sulfur cycling enzymes (detailed)	Dissimilatory sulfur metabolism | Sulfate reduction	sat	sulfate adenylyltransferase	0.00471508	9	2018-04-01	190877
D5	metabolic	Sulfur cycling enzymes (detailed)	Dissimilatory sulfur metabolism | Sulfide oxidation	sqr	sulfide:quinone oxidoreductase	0.00157169	3	2018-04-01	190877
D5	metabolic	Sulfur cycling enzymes (detailed)	Dissimilatory sulfur metabolism | Sulfite reduction	asrC	anaerobic sulfite reductase subunit C	0.000523898	1	2018-04-01	190877
D5	metabolic	Sulfur cycling enzymes (detailed)	Dissimilatory sulfur metabolism | Sulfur oxidation	sdo	sulfur dioxygenase	0.00838236	16	2018-04-01	190877
D5	metabolic	Sulfur cycling enzymes (detailed)	Dissimilatory sulfur metabolism | Sulfur oxidation/Sulfite reduction	dsrA	dissimilatory sulfite reductase alpha subunit	0.00471508	9	2018-04-01	190877
D5	metabolic	Sulfur cycling enzymes (detailed)	Dissimilatory sulfur metabolism | Sulfur oxidation/Sulfite reduction	dsrB	dissimilatory sulfite reductase beta subunit	0.00366728	7	2018-04-01	190877
D5	metabolic	Sulfur cycling enzymes (detailed)	Dissimilatory sulfur metabolism | Sulfur oxidation/Sulfite reduction	dsrC	dissimilatory sulfite reductase, subunit C	0.00366728	7	2018-04-01	190877
D5	metabolic	Sulfur cycling enzymes (detailed)	Dissimilatory sulfur metabolism | Sulfur oxidation/Sulfite reduction	dsrD	dissimilatory sulfite reductase delta subunit	0.00209559	4	2018-04-01	190877
D5	metabolic	Sulfur cycling enzymes (detailed)	Dissimilatory sulfur metabolism | Sulfur oxidation/Sulfite reduction	dsrH	dissimilatory sulfite reductase, subunit H	0.00209559	4	2018-04-01	190877
D5	metabolic	Sulfur cycling enzymes (detailed)	Dissimilatory sulfur metabolism | Sulfur oxidation/Sulfite reduction	dsrJ	dissimilatory sulfite reductase, subunit J	0.00314339	6	2018-04-01	190877
D5	metabolic	Sulfur cycling enzymes (detailed)	Dissimilatory sulfur metabolism | Sulfur oxidation/Sulfite reduction	dsrK	dissimilatory sulfite reductase, subunit K	0.00261949	5	2018-04-01	190877
D5	metabolic	Sulfur cycling enzymes (detailed)	Dissimilatory sulfur metabolism | Sulfur oxidation/Sulfite reduction	dsrM	dissimilatory sulfite reductase, subunit M	0.00366728	7	2018-04-01	190877
D5	metabolic	Sulfur cycling enzymes (detailed)	Dissimilatory sulfur metabolism | Sulfur oxidation/Sulfite reduction	dsrO	dissimilatory sulfite reductase, subunit O	0.00314339	6	2018-04-01	190877
D5	metabolic	Sulfur cycling enzymes (detailed)	Dissimilatory sulfur metabolism | Sulfur oxidation/Sulfite reduction	dsrP	dissimilatory sulfite reductase, subunit P	0.00209559	4	2018-04-01	190877
D5	metabolic	Sulfur cycling enzymes (detailed)	Dissimilatory sulfur metabolism | Sulfur oxidation/Sulfite reduction	dsrR	dissimilatory sulfite reductase, subunit R	0.000523898	1	2018-04-01	190877
D5	metabolic	Sulfur cycling enzymes (detailed)	Dissimilatory sulfur metabolism | Sulfur oxidation/Sulfite reduction	dsrT	dissimilatory sulfite reductase, subunit T	0.00209559	4	2018-04-01	190877
D5	metabolic	Sulfur cycling enzymes (detailed)	Dissimilatory sulfur metabolism | Thiosulfate disproportionation	phsA	thiosulfate reductase / polysulfide reductase chain A	0.00209559	4	2018-04-01	190877
D5	metabolic	Sulfur cycling enzymes (detailed)	Dissimilatory sulfur metabolism | Thiosulfate oxidation	soxA	L-cysteine S-thiosulfotransferase	0.00261949	5	2018-04-01	190877
D5	metabolic	Sulfur cycling enzymes (detailed)	Dissimilatory sulfur metabolism | Thiosulfate oxidation	soxB	S-sulfosulfanyl-L-cysteine sulfohydrolase	0.000523898	1	2018-04-01	190877
D5	metabolic	Sulfur cycling enzymes (detailed)	Dissimilatory sulfur metabolism | Thiosulfate oxidation	soxD	S-disulfanyl-L-cysteine oxidoreductase SoxD	0.000523898	1	2018-04-01	190877
D5	metabolic	Sulfur cycling enzymes (detailed)	Dissimilatory sulfur metabolism | Thiosulfate oxidation	soxX	L-cysteine S-thiosulfotransferase	0.00157169	3	2018-04-01	190877
D5	metabolic	Sulfur cycling enzymes (detailed)	Dissimilatory sulfur metabolism | Thiosulfate oxidation	soxY	sulfur-oxidizing protein SoxY	0.00209559	4	2018-04-01	190877
D5	metabolic	Sulfur cycling enzymes (detailed)	Dissimilatory sulfur metabolism | Thiosulfate oxidation	soxZ	sulfur-oxidizing protein SoxZ	0.00209559	4	2018-04-01	190877
D5	metabolic	Sulfur cycling enzymes (detailed)	DMSO metabolism | DMS (Dimethyl sulfide) <-> Methanethiol	dmoB	dimethyl-sulfide monooxygenase subunit B	0.0110018	21	2018-04-01	190877
D5	metabolic	Sulfur cycling enzymes (detailed)	DMSO metabolism | DMS (Dimethyl sulfide) <-> Methanethiol	mddA	methanethiol S-methyltransferase	0.00209559	4	2018-04-01	190877
D5	metabolic	Sulfur cycling enzymes (detailed)	DMSO metabolism | DMSO (Dimethyl sulfoxide) <-> DMS (Dimethyl sulfide)	ddhA	dimethylsulfide dehydrogenase subunit alpha	0.0136213	26	2018-04-01	190877
D5	metabolic	Sulfur cycling enzymes (detailed)	Metabolism of organic sulfur | Cystathionine -> Homocysteine	metC	cysteine-S-conjugate beta-lyase	0.00261949	5	2018-04-01	190877
D5	metabolic	Sulfur cycling enzymes (detailed)	Metabolism of organic sulfur | Cysteine <-> 3-mercaptopyruvate	aspB	aspartate aminotransferase	0.00681067	13	2018-04-01	190877
D5	metabolic	Sulfur cycling enzymes (detailed)	Metabolism of organic sulfur | Cysteine <-> Cystathionine	metB	cystathionine gamma-synthase	0.00209559	4	2018-04-01	190877
D5	metabolic	Sulfur cycling enzymes (detailed)	Metabolism of organic sulfur | Homocysteine -> Methionine	metH	5-methyltetrahydrofolate--homocysteine methyltransferase	0.00314339	6	2018-04-01	190877
D5	metabolic	Sulfur cycling enzymes (detailed)	Metabolism of organic sulfur | Homocysteine <-> Methionine	metE	5-methyltetrahydropteroyltriglutamate--homocysteine methyltransferase	0.00209559	4	2018-04-01	190877
D5	metabolic	Sulfur cycling enzymes (detailed)	Metabolism of organic sulfur | MHO (L-methionine (R)-S-oxide) -> Methionine)	msrC	L-methionine (R)-S-oxide reductase	0.00157169	3	2018-04-01	190877
D5	metabolic	Sulfur cycling enzymes (detailed)	Metabolism of organic sulfur | OAHS (O-acetylhomoserine) + Sulfide -> Homocysteine	metY	O-acetylhomoserine (thiol)-lyase	0.00261949	5	2018-04-01	190877
D5	metabolic	Sulfur cycling enzymes (detailed)	Metabolism of organic sulfur | SAH (S-adenosyl-L-homocysteine) -> Homocysteine	ahcY	adenosylhomocysteinase	0.00943016	18	2018-04-01	190877
D5	metabolic	Sulfur cycling enzymes (detailed)	Metabolism of organic sulfur | SAH (S-adenosyl-L-homocysteine) -> SRH (S-ribosylhomocysteine)	mtnN	adenosylhomocysteine nucleosidase	0.00157169	3	2018-04-01	190877
D5	metabolic	Sulfur cycling enzymes (detailed)	Sulfite production from organic sulfur | Taurine -> Sulfite	tauD	taurine dioxygenase	0.000523898	1	2018-04-01	190877
D5	metabolic	Sulfur cycling enzymes (detailed)	Sulfur-related amino acid metabolism | Cysteine -> Sulfide	cysK	cysteine synthase	0.00838236	16	2018-04-01	190877
D5	metabolic	Sulfur cycling enzymes (detailed)	Sulfur-related amino acid metabolism | Cysteine -> Sulfide	cysM	S-sulfo-L-cysteine synthase (O-acetyl-L-serine-dependent)	0.00261949	5	2018-04-01	190877
D5	metabolic	Sulfur cycling enzymes (detailed)	Sulfur-related amino acid metabolism | Cysteine -> Sulfide	dcyD	D-cysteine desulfhydrase	0.000523898	1	2018-04-01	190877
D5	metabolic	Sulfur cycling enzymes (detailed)	Sulfur-related amino acid metabolism | Cysteine -> Sulfide	metC	cysteine-S-conjugate beta-lyase	0.00261949	5	2018-04-01	190877
D5	metabolic	Sulfur cycling enzymes (detailed)	Sulfur-related amino acid metabolism | Methionine -> Methanethiol	megL	methionine gamma-lyase	0.00471508	9	2018-04-01	190877
D5	metabolic	Sulfur cycling enzymes (detailed)	Sulfur-related amino acid metabolism | Methionine -> SAMe (S-adenosyl-L-methionine)	metK	S-adenosylmethionine synthetase	0.015193	29	2018-04-01	190877
D5	metabolic	Sulfur cycling enzymes (detailed)	Sulfur-related amino acid metabolism | SAMe (S-adenosyl-L-methionine) -> SAH (S-adenosyl-L-homocysteine)	dcm	DNA (cytosine-5)-methyltransferase 1	0.00838236	16	2018-04-01	190877
D5	metabolic	Urea utilization	Urease	ureA	urease subunit gamma	0.00157169	3	2018-04-01	190877
D5	metabolic	Urea utilization	Urease	ureB	urease subunit beta	0.0010478	2	2018-04-01	190877
D5	metabolic	Urea utilization	Urease	ureC	urease subunit alpha	0.0010478	2	2018-04-01	190877
D6	ambiguous	iron_aquisition-heme_transport,Sulfur cycling enzymes (detailed)	HmuV-family-ATP-binding-protein,Dissimilatory sulfur metabolism | Thiosulfate oxidation	soxX	L-cysteine S-thiosulfotransferase	0.000225048	1	2018-04-01	444350
D6	ambiguous	iron_aquisition-siderophore_transport_potential,C1 metabolism	HatD-family-substrate-binding-protein,Formate oxidation	fdoG	formate dehydrogenase major subunit	0.000225048	1	2018-04-01	444350
D6	ambiguous	iron_aquisition-siderophore_transport_potential,Nitrogen cycling	ExbD-family,Nitrite reduction	octR	nitrite reductase (Octaheme c-type cytochrome Shewanella-type)	0.000225048	1	2018-04-01	444350
D6	ambiguous	iron_aquisition-siderophore_transport_potential,Sulfur cycling enzymes (detailed)	HatD-family-substrate-binding-protein,DMSO metabolism | DMSO (Dimethyl sulfoxide) <-> DMS (Dimethyl sulfide)	ddhA	dimethylsulfide dehydrogenase subunit alpha	0.000225048	1	2018-04-01	444350
D6	ambiguous	iron_aquisition-siderophore_transport_potential,Urea utilization	ExbD-family,Urease	ureB	urease subunit beta	0.000225048	1	2018-04-01	444350
D6	ambiguous	iron_gene_regulation,Nitrogen cycling	PF04773_FecR,Nitrous oxide reduction	nosZ	nitrous-oxide reductase	0.000225048	1	2018-04-01	444350
D6	ambiguous	iron_reduction,Nitrogen cycling	646799199 YP_003641333 TherJR_2595 hypothetical protein [Thermincola sp. JR: NC_014152],Nitrite reduction to ammonia	nrfA	nitrite reductase (cytochrome c-552)	0.000450096	2	2018-04-01	444350
D6	ambiguous	iron_storage,Oxidative phosphorylation	PF13668_Ferritin_like_domain,Complex I (NADH-quinone oxidoreductase)	nuoA	NADH-quinone oxidoreductase subunit A	0.000225048	1	2018-04-01	444350
D6	fegenie	iron_aquisition-heme_oxygenase	637778189 YP_383877 {omc} hypothetical protein [Geobacter metallireducens GS-15: NC_007517],Metal (Iron/Manganese) reduction	mtrC	decaheme c-type cytochrome, OmcA/MtrC family	0.000225048	1	2018-04-01	444350
D6	fegenie	iron_aquisition-heme_oxygenase	MtrB_TIGR03509,Metal (Iron/Manganese) reduction	mtrB	decaheme-associated outer membrane protein, MtrB/PioB family	0.000225048	1	2018-04-01	444350
D6	fegenie	iron_aquisition-heme_transport	ChaN-family-substrate-binding-protein	NA	NA	0.000225048	1	2018-04-01	444350
D6	fegenie	iron_aquisition-heme_transport	HmuV-family-ATP-binding-protein	NA	NA	0.00697648	31	2018-04-01	444350
D6	fegenie	iron_aquisition-heme_transport	HmuY-substrate-binding-protein	NA	NA	0.000450096	2	2018-04-01	444350
D6	fegenie	iron_aquisition-heme_transport	TonB-family	NA	NA	0.000675143	3	2018-04-01	444350
D6	fegenie	iron_aquisition-iron_transport	FbpA-family-iron-binding-protein	NA	NA	0.00382581	17	2018-04-01	444350
D6	fegenie	iron_aquisition-iron_transport	FbpB-family-iron-permease	NA	NA	0.00405086	18	2018-04-01	444350
D6	fegenie	iron_aquisition-iron_transport	FbpB-FutB-family-iron-permease	NA	NA	0.00450096	20	2018-04-01	444350
D6	fegenie	iron_aquisition-iron_transport	FbpC-family-ATPase	NA	NA	0.00630134	28	2018-04-01	444350
D6	fegenie	iron_aquisition-iron_transport	FeoA-family-iron-transporter	NA	NA	0.0218296	97	2018-04-01	444350
D6	fegenie	iron_aquisition-iron_transport	FeoB-family-iron-transporter	NA	NA	0.0276809	123	2018-04-01	444350
D6	fegenie	iron_aquisition-iron_transport	FeoE-family-iron-efflux	NA	NA	0.00157533	7	2018-04-01	444350
D6	fegenie	iron_aquisition-iron_transport	FutA1-family-iron-binding-proteins	NA	NA	0.000450096	2	2018-04-01	444350
D6	fegenie	iron_aquisition-iron_transport	FutC-family-ATPase	NA	NA	0.00225048	10	2018-04-01	444350
D6	fegenie	iron_aquisition-iron_transport	YfeA-family-iron-binding-proteins	NA	NA	0.00742658	33	2018-04-01	444350
D6	fegenie	iron_aquisition-iron_transport	YfeB-family-membrane-proteins	NA	NA	0.0128277	57	2018-04-01	444350
D6	fegenie	iron_aquisition-iron_transport	Zip-family-zink-and-iron-uptake	NA	NA	0.00157533	7	2018-04-01	444350
D6	fegenie	iron_aquisition-siderophore_transport_potential	EntS-family-siderophore-export	NA	NA	0.00135029	6	2018-04-01	444350
D6	fegenie	iron_aquisition-siderophore_transport_potential	ExbB-family	NA	NA	0.0301564	134	2018-04-01	444350
D6	fegenie	iron_aquisition-siderophore_transport_potential	ExbD-family	NA	NA	0.0337572	150	2018-04-01	444350
D6	fegenie	iron_aquisition-siderophore_transport_potential	FptX-family-siderophore-transport	NA	NA	0.000225048	1	2018-04-01	444350
D6	fegenie	iron_aquisition-siderophore_transport_potential	FpvC-family-siderophore-transport	NA	NA	0.00247553	11	2018-04-01	444350
D6	fegenie	iron_aquisition-siderophore_transport_potential	FpvD-family-siderophore-transport	NA	NA	0.00427591	19	2018-04-01	444350
D6	fegenie	iron_aquisition-siderophore_transport_potential	FpvE-family-permease	NA	NA	0.0240801	107	2018-04-01	444350
D6	fegenie	iron_aquisition-siderophore_transport_potential	HatD-family-substrate-binding-protein	NA	NA	0.0193541	86	2018-04-01	444350
D6	fegenie	iron_aquisition-siderophore_transport_potential	LbtU-family-siderophore receptor	NA	NA	0.00112524	5	2018-04-01	444350
D6	fegenie	iron_aquisition-siderophore_transport_potential	PirA-family-siderophore-receptor	NA	NA	0.0114774	51	2018-04-01	444350
D6	fegenie	iron_aquisition-siderophore_transport_potential	PiuA-family-siderophore-receptor	NA	NA	0.000450096	2	2018-04-01	444350
D6	fegenie	iron_aquisition-siderophore_transport_potential	PvdR-family-sideropore-export	NA	NA	0.00967706	43	2018-04-01	444350
D6	fegenie	iron_aquisition-siderophore_transport_potential	PvdT-family-siderophore-export	NA	NA	0.0166535	74	2018-04-01	444350
D6	fegenie	iron_aquisition-siderophore_transport_potential	PvuCD-family-permease	NA	NA	0.000225048	1	2018-04-01	444350
D6	fegenie	iron_aquisition-siderophore_transport_potential	PvuD-family-ATP-binding-protein	NA	NA	0.00697648	31	2018-04-01	444350
D6	fegenie	iron_aquisition-siderophore_transport_potential	PvuE-family-ATP-binding-protein	NA	NA	0.000900191	4	2018-04-01	444350
D6	fegenie	iron_aquisition-siderophore_transport_potential	PvuE-family-permease	NA	NA	0.000900191	4	2018-04-01	444350
D6	fegenie	iron_aquisition-siderophore_transport_potential	TonB-family	NA	NA	0.0175537	78	2018-04-01	444350
D6	fegenie	iron_gene_regulation	PF01325-Iron_dependent_repressor-dtxR_family_N	NA	NA	0.00292562	13	2018-04-01	444350
D6	fegenie	iron_gene_regulation	PF01475-Iron_dependent_repressor-fur_family	NA	NA	0.0456847	203	2018-04-01	444350
D6	fegenie	iron_gene_regulation	PF02742-Iron_dependent_repressor-dtxR_family_metal_binding_domain	NA	NA	0.0263306	117	2018-04-01	444350
D6	fegenie	iron_gene_regulation	PF04773_FecR	NA	NA	0.0591876	263	2018-04-01	444350
D6	fegenie	iron_gene_regulation	PF09012_sub-FeoC_like_transcriptional_regulator	NA	NA	0.00247553	11	2018-04-01	444350
D6	fegenie	iron_gene_regulation	Sid_PchR_pyochelin_regulator_Pseudomonas_aeruginosa_PA4227_180623	NA	NA	0.0382581	170	2018-04-01	444350
D6	fegenie	iron_gene_regulation	Sid_PvdS_regulator_Paeruginosa_PA2426_180620	NA	NA	0.0605379	269	2018-04-01	444350
D6	fegenie	iron_gene_regulation	Sid_YqjI_regulator_for_YqjH_P64588_Escherichia_coli_180606	NA	NA	0.0099021	44	2018-04-01	444350
D6	fegenie	iron_oxidation	Cyc2_repCluster3	NA	NA	0.00405086	18	2018-04-01	444350
D6	fegenie	iron_oxidation	FoxE	NA	NA	0.000225048	1	2018-04-01	444350
D6	fegenie	iron_reduction	2514223670 filler {omc} Geobacter sulfurreducens CxxxxCH...CXXCH domain-containing protein [Ignavibacterium album Mat9-16; JCM 16511 : NC_017464]	NA	NA	0.000900191	4	2018-04-01	444350
D6	fegenie	iron_reduction	2514223671 filler {pc} c(7)-type cytochrome triheme domain-containing protein [Ignavibacterium album Mat9-16; JCM 16511 : NC_017464]	NA	NA	0.00135029	6	2018-04-01	444350
D6	fegenie	iron_reduction	2514223672 filler {porin} hypothetical protein [Ignavibacterium album Mat9-16; JCM 16511 : NC_017464]	NA	NA	0.00135029	6	2018-04-01	444350
D6	fegenie	iron_reduction	637127334 NP_953689 {porin} (extB) hypothetical protein [Geobacter sulfurreducens PCA: NC_002939]	NA	NA	0.000225048	1	2018-04-01	444350
D6	fegenie	iron_reduction	637778105 YP_383794 {pc} cytochrome c family protein [Geobacter metallireducens GS-15: NC_007517]	NA	NA	0.000225048	1	2018-04-01	444350
D6	fegenie	iron_reduction	638465402 ZP_01313809 {porin} hypothetical protein [Desulfuromonas acetoxidans DSM 684; unfinished sequence: NZ_AAEW02000022]	NA	NA	0.000450096	2	2018-04-01	444350
D6	fegenie	iron_reduction	638465403 ZP_01313810 {pc} cytochrome c family protein [Desulfuromonas acetoxidans DSM 684; unfinished sequence: NZ_AAEW02000022]	NA	NA	0.000450096	2	2018-04-01	444350
D6	fegenie	iron_reduction	642557019 CAJ74787 {porin} unknown protein [Kuenenia stuttgartiensis genome fragment KUST_E (5 of 5).: CT573071]	NA	NA	0.000450096	2	2018-04-01	444350
D6	fegenie	iron_reduction	642557020 CAJ74788 {pc} hypothetical multiheme cytochrome c protein [Kuenenia stuttgartiensis genome fragment KUST_E (5 of 5).: CT573071]	NA	NA	0.000450096	2	2018-04-01	444350
D6	fegenie	iron_reduction	646796949 YP_003639120 TherJR_0333 hypothetical protein [Thermincola sp. JR: NC_014152]	NA	NA	0.00315067	14	2018-04-01	444350
D6	fegenie	iron_reduction	646797728 YP_003639887 TherJR_1122 cytochrome C family protein [Thermincola sp. JR: NC_014152]	NA	NA	0.00180038	8	2018-04-01	444350
D6	fegenie	iron_reduction	646799199 YP_003641333 TherJR_2595 hypothetical protein [Thermincola sp. JR: NC_014152]	NA	NA	0.00450096	20	2018-04-01	444350
D6	fegenie	iron_reduction	646847494 YP_003691556 {omc} hypothetical protein [Desulfurivibrio alkaliphilus AHT2 chromosome: NC_014216]	NA	NA	0.000225048	1	2018-04-01	444350
D6	fegenie	iron_reduction	649844784 YP_004113752 {pc} hypothetical protein [Desulfurispirillum indicum S5 chromosome: NC_014836]	NA	NA	0.000225048	1	2018-04-01	444350
D6	fegenie	iron_reduction	649844785 YP_004113753 (porin} hypothetical protein [Desulfurispirillum indicum S5 chromosome: NC_014836]	NA	NA	0.000225048	1	2018-04-01	444350
D6	fegenie	iron_reduction	DFE_0448	NA	NA	0.000225048	1	2018-04-01	444350
D6	fegenie	iron_reduction	DFE_0449	NA	NA	0.000225048	1	2018-04-01	444350
D6	fegenie	iron_reduction	DFE_0450	NA	NA	0.000225048	1	2018-04-01	444350
D6	fegenie	iron_reduction	DFE_0461	NA	NA	0.000900191	4	2018-04-01	444350
D6	fegenie	iron_reduction	DFE_0462	NA	NA	0.00135029	6	2018-04-01	444350
D6	fegenie	iron_reduction	DFE_0463	NA	NA	0.00112524	5	2018-04-01	444350
D6	fegenie	iron_reduction	DFE_0464	NA	NA	0.000450096	2	2018-04-01	444350
D6	fegenie	iron_reduction	DFE_0465	NA	NA	0.000225048	1	2018-04-01	444350
D6	fegenie	iron_reduction	OmcF	NA	NA	0.000450096	2	2018-04-01	444350
D6	fegenie	iron_reduction	OmcS	NA	NA	0.00225048	10	2018-04-01	444350
D6	fegenie	iron_reduction	OmcZ	NA	NA	0.000900191	4	2018-04-01	444350
D6	fegenie	iron_storage	PF00210-Ferritin_like_domain	NA	NA	0.0326319	145	2018-04-01	444350
D6	fegenie	iron_storage	PF13668_Ferritin_like_domain	NA	NA	0.0157533	70	2018-04-01	444350
D6	fegenie	possible_iron_oxidation_and_possible_iron_reduction	MtoA	NA	NA	0.000225048	1	2018-04-01	444350
D6	fegenie	possible_iron_oxidation_and_possible_iron_reduction	MtrB_TIGR03509	NA	NA	0.000225048	1	2018-04-01	444350
D6	fegenie	probable_iron_reduction	MtrA	NA	NA	0.000450096	2	2018-04-01	444350
D6	fegenie	probable_iron_reduction	MtrB_TIGR03509	NA	NA	0.000225048	1	2018-04-01	444350
D6	fegenie	probable_iron_reduction	MtrC_TIGR03507	NA	NA	0.000450096	2	2018-04-01	444350
D6	metabolic	Amino acid utilization	4-aminobutyrate aminotransferase and related aminotransferases	4-aminobutyrate aminotransferase and related aminotransferases	4-aminobutyrate aminotransferase and related aminotransferases	0.0056262	25	2018-04-01	444350
D6	metabolic	Amino acid utilization	Aminotransferase class I and II	aminotransferase class I and II	aminotransferase class I and II	0.0056262	25	2018-04-01	444350
D6	metabolic	Amino acid utilization	Aspartate/tyrosine/aromatic aminotransferase	aspartate/tyrosine/aromatic aminotransferase	aspartate/tyrosine/aromatic aminotransferase	0.0108023	48	2018-04-01	444350
D6	metabolic	Amino acid utilization	Branched-chain amino acid aminotransferase/4-amino-4-deoxychorismate lyase	branched-chain amino acid aminotransferase/4-amino-4-deoxychorismate lyase	branched-chain amino acid aminotransferase/4-amino-4-deoxychorismate lyase	0.018679	83	2018-04-01	444350
D6	metabolic	Amino acid utilization	Histidinol-phosphate/aromatic aminotransferase	histidinol-phosphate/aromatic aminotransferase	histidinol-phosphate/aromatic aminotransferase	0.013953	62	2018-04-01	444350
D6	metabolic	Amino acid utilization	Ornithine/acetylornithine aminotransferase	ornithine/acetylornithine aminotransferase	ornithine/acetylornithine aminotransferase	0.0155283	69	2018-04-01	444350
D6	metabolic	Amino acid utilization	Phosphoserine aminotransferase	phosphoserine aminotransferase	phosphoserine aminotransferase	0.00585124	26	2018-04-01	444350
D6	metabolic	Amino acid utilization	Serine-pyruvate aminotransferase/archaeal aspartate aminotransferase	serine-pyruvate aminotransferase/archaeal aspartate aminotransferase	serine-pyruvate aminotransferase/archaeal aspartate aminotransferase	0.00315067	14	2018-04-01	444350
D6	metabolic	Aromatics degradation	Benzoyl-CoA reduction	bcrA	benzoyl-CoA reductase subunit A	0.00225048	10	2018-04-01	444350
D6	metabolic	Aromatics degradation	Benzoyl-CoA reduction	bcrB	benzoyl-CoA reductase subunit B	0.00360077	16	2018-04-01	444350
D6	metabolic	Aromatics degradation	Benzoyl-CoA reduction	bcrC	benzoyl-CoA reductase subunit C	0.00112524	5	2018-04-01	444350
D6	metabolic	Aromatics degradation	Benzoyl-CoA reduction	bcrD	benzoyl-CoA reductase subunit D	0.00157533	7	2018-04-01	444350
D6	metabolic	Aromatics degradation	Phenol => Benzoyl-CoA	ubiX	flavin prenyltransferase	0.00675143	30	2018-04-01	444350
D6	metabolic	As cycling	Arsenate reduction	arsC1	arsenate reductase (glutaredoxin)	0.00112524	5	2018-04-01	444350
D6	metabolic	As cycling	Arsenate reduction	arsC2	arsenate reductase (thioredoxin)	0.0146281	65	2018-04-01	444350
D6	metabolic	As cycling	Arsenite oxidation	aoxA	arsenite oxidase small subunit	0.000225048	1	2018-04-01	444350
D6	metabolic	As cycling	Arsenite oxidation	aoxB	arsenite oxidase large subunit	0.000450096	2	2018-04-01	444350
D6	metabolic	C1 metabolism	Aerobic CO oxidation	coxL	aerobic carbon-monoxide dehydrogenase large subunit	0.00135029	6	2018-04-01	444350
D6	metabolic	C1 metabolism	Aerobic CO oxidation	coxM	aerobic carbon-monoxide dehydrogenase medium subunit	0.00697648	31	2018-04-01	444350
D6	metabolic	C1 metabolism	Aerobic CO oxidation	coxS	aerobic carbon-monoxide dehydrogenase small subunit	0.0110273	49	2018-04-01	444350
D6	metabolic	C1 metabolism	Formaldehyde oxidation	fae	5,6,7,8-tetrahydromethanopterin hydro-lyase	0.000225048	1	2018-04-01	444350
D6	metabolic	C1 metabolism	Formaldehyde oxidation	fdhA	glutathione-independent formaldehyde dehydrogenase	0.000225048	1	2018-04-01	444350
D6	metabolic	C1 metabolism	Formaldehyde oxidation	frmA	S-(hydroxymethyl)glutathione dehydrogenase / alcohol dehydrogenase	0.000225048	1	2018-04-01	444350
D6	metabolic	C1 metabolism	Formate oxidation	fdhA	formate dehydrogenase (coenzyme F420) alpha subunit	0.000675143	3	2018-04-01	444350
D6	metabolic	C1 metabolism	Formate oxidation	fdhB	formate dehydrogenase (coenzyme F420) beta subunit	0.00765163	34	2018-04-01	444350
D6	metabolic	C1 metabolism	Formate oxidation	fdoG	formate dehydrogenase major subunit	0.00315067	14	2018-04-01	444350
D6	metabolic	C1 metabolism	Formate oxidation	fdoH	formate dehydrogenase iron-sulfur subunit	0.0121526	54	2018-04-01	444350
D6	metabolic	C1 metabolism	Formate oxidation	fdwB	formate dehydrogenase beta subunit	0.000225048	1	2018-04-01	444350
D6	metabolic	C1 metabolism	Methanol oxidation	mxaF	methanol dehydrogenase (cytochrome c) subunit 1	0.000225048	1	2018-04-01	444350
D6	metabolic	Carbon fixation	3 Hydroxypropionate cycle	prpE	propionyl-CoA synthetase	0.000675143	3	2018-04-01	444350
D6	metabolic	Carbon fixation	3HP/4HB	abfD	4-hydroxybutyryl-CoA dehydratase / vinylacetyl-CoA-Delta-isomerase	0.0056262	25	2018-04-01	444350
D6	metabolic	Carbon fixation	CBB cycle - Rubisco	Form I	Form I RuBisCO large subunit	0.000225048	1	2018-04-01	444350
D6	metabolic	Carbon fixation	Reverse TCA cycle	aclA	ATP-citrate lyase alpha-subunit	0.000675143	3	2018-04-01	444350
D6	metabolic	Carbon fixation	Reverse TCA cycle	aclB	ATP-citrate lyase beta-subunit	0.000450096	2	2018-04-01	444350
D6	metabolic	Carbon fixation	Wood Ljungdahl pathway	cdhD	acetyl-CoA decarbonylase/synthase, CODH/ACS complex subunit delta	0.00742658	33	2018-04-01	444350
D6	metabolic	Carbon fixation	Wood Ljungdahl pathway	cdhE	acetyl-CoA decarbonylase/synthase, CODH/ACS complex subunit gamma	0.00607629	27	2018-04-01	444350
D6	metabolic	Carbon fixation	Wood Ljungdahl pathway	cooS	anaerobic carbon-monoxide dehydrogenase catalytic subunit	0.00877687	39	2018-04-01	444350
D6	metabolic	Chlorite reduction	Chlorite reduction	cld	chlorite dismutase	0.00112524	5	2018-04-01	444350
D6	metabolic	Complex carbon degradation	Amylolytic enzymes	alpha-amylase	alpha-amylase	0.00652639	29	2018-04-01	444350
D6	metabolic	Complex carbon degradation	Amylolytic enzymes	glucoamylase	glucoamylase	0.00112524	5	2018-04-01	444350
D6	metabolic	Complex carbon degradation	Amylolytic enzymes	isoamylase	isoamylase	0.00202543	9	2018-04-01	444350
D6	metabolic	Complex carbon degradation	Amylolytic enzymes	pullulanase	pullulanase	0.00225048	10	2018-04-01	444350
D6	metabolic	Complex carbon degradation	Cellulose degrading	beta-glucosidase	beta-glucosidase	0.0135029	60	2018-04-01	444350
D6	metabolic	Complex carbon degradation	Cellulose degrading	cellulase	cellulase	0.00427591	19	2018-04-01	444350
D6	metabolic	Complex carbon degradation	Chitin degrading	chitiniase	chitiniase	0.00202543	9	2018-04-01	444350
D6	metabolic	Complex carbon degradation	Chitin degrading	hexosaminidase	hexosaminidase	0.0168786	75	2018-04-01	444350
D6	metabolic	Complex carbon degradation	Endohemicellulases	alpha-D-xyloside xylohydrolase	alpha-D-xyloside xylohydrolase	0.00247553	11	2018-04-01	444350
D6	metabolic	Complex carbon degradation	Endohemicellulases	mannan endo-1,4-beta-mannosidase	mannan endo-1,4-beta-mannosidase	0.00337572	15	2018-04-01	444350
D6	metabolic	Complex carbon degradation	Hemicullulose debranching	alpha-L-rhamnosidase	alpha-L-rhamnosidase	0.00360077	16	2018-04-01	444350
D6	metabolic	Complex carbon degradation	Hemicullulose debranching	arabinosidase	arabinosidase	0.00540115	24	2018-04-01	444350
D6	metabolic	Complex carbon degradation	Hemicullulose debranching	beta-glucuronidase	beta-glucuronidase	0.00112524	5	2018-04-01	444350
D6	metabolic	Complex carbon degradation	Other oligosaccharide degrading	beta-galactosidase	beta-galactosidase	0.00450096	20	2018-04-01	444350
D6	metabolic	Complex carbon degradation	Other oligosaccharide degrading	beta-mannosidase	beta-mannosidase	0.00225048	10	2018-04-01	444350
D6	metabolic	Complex carbon degradation	Other oligosaccharide degrading	beta-xylosidase	beta-xylosidase	0.00157533	7	2018-04-01	444350
D6	metabolic	Ethanol fermentation	Acetaldehyde => Ethanol	acetaldehyde => ethanol	acetaldehyde => ethanol	0.000900191	4	2018-04-01	444350
D6	metabolic	Fatty acid degradation	Fatty acid degradation	acyl-CoA dehydrogenase	acyl-CoA dehydrogenase	0.0594126	264	2018-04-01	444350
D6	metabolic	Fermentation	Acetate to acetyl-CoA	acs	acetyl-CoA synthetase	0.00675143	30	2018-04-01	444350
D6	metabolic	Fermentation	Acetogenesis	acdA	acetyl coenzyme A synthetase (ADP forming), alpha domain	0.00922696	41	2018-04-01	444350
D6	metabolic	Fermentation	Acetogenesis	ack	acetate kinase	0.00810172	36	2018-04-01	444350
D6	metabolic	Fermentation	Acetogenesis	pta	phosphate acetyltransferase	0.00697648	31	2018-04-01	444350
D6	metabolic	Fermentation	Lactate utilization	ldh	L-lactate dehydrogenase	0.00427591	19	2018-04-01	444350
D6	metabolic	Fermentation	Pyruvate <=> acetyl-CoA + formate	pflD	formate C-acetyltransferase	0.000675143	3	2018-04-01	444350
D6	metabolic	Fermentation	Pyruvate oxidation	porA	pyruvate ferredoxin oxidoreductase alpha subunit	0.00945201	42	2018-04-01	444350
D6	metabolic	Halogenated compound utilization	Halogenated compounds breakdown	E3.8.1.2	2-haloacid dehalogenase	0.00112524	5	2018-04-01	444350
D6	metabolic	Hydrogenases	FeFe hydrogenase	fefe-group-a13	FeFe hydrogenase, H2-evolution/Electron-bifurcation	0.00607629	27	2018-04-01	444350
D6	metabolic	Hydrogenases	FeFe hydrogenase	fefe-group-b	FeFe hydrogenase, H2-evolution	0.000225048	1	2018-04-01	444350
D6	metabolic	Hydrogenases	FeFe hydrogenase	fefe-group-c1	FeFe hydrogenase, H2-sensing	0.000675143	3	2018-04-01	444350
D6	metabolic	Hydrogenases	FeFe hydrogenase	fefe-group-c2	FeFe hydrogenase, H2-sensing	0.000675143	3	2018-04-01	444350
D6	metabolic	Hydrogenases	FeFe hydrogenase	fefe-group-c3	FeFe hydrogenase, H2-sensing	0.00157533	7	2018-04-01	444350
D6	metabolic	Hydrogenases	Ni-Fe Hydrogenase	nife-group-1	Ni-Fe Hydrogenase, H2-uptake	0.00382581	17	2018-04-01	444350
D6	metabolic	Hydrogenases	Ni-Fe Hydrogenase	nife-group-3abd	Ni-Fe Hydrogenase, Bidirectional	0.00157533	7	2018-04-01	444350
D6	metabolic	Hydrogenases	Ni-Fe Hydrogenase	nife-group-3c	Ni-Fe Hydrogenase, Electron-bifurcation	0.004726	21	2018-04-01	444350
D6	metabolic	Hydrogenases	Ni-Fe Hydrogenase	nife-group-4a-g	Ni-Fe Hydrogenase, H2-evolving	0.00112524	5	2018-04-01	444350
D6	metabolic	Metal reduction	Metal (Iron/Manganese) reduction	mtrB	decaheme-associated outer membrane protein, MtrB/PioB family	0.000225048	1	2018-04-01	444350
D6	metabolic	Metal reduction	Metal (Iron/Manganese) reduction	mtrC	decaheme c-type cytochrome, OmcA/MtrC family	0.000450096	2	2018-04-01	444350
D6	metabolic	Methane metabolism	Methane oxidation - Soluble methane monoxygenase	mmoB	methane monooxygenase regulatory protein B	0.00157533	7	2018-04-01	444350
D6	metabolic	Methane metabolism	Methane production	mcrA	methyl-coenzyme M reductase alpha subunit	0.000225048	1	2018-04-01	444350
D6	metabolic	Nitrile hydration	Nitrile hydratase	nthA	nitrile hydratase subunit alpha	0.000225048	1	2018-04-01	444350
D6	metabolic	Nitrile hydration	Nitrile hydratase	nthB	nitrile hydratase subunit beta	0.000225048	1	2018-04-01	444350
D6	metabolic	Nitrogen cycling	N2 fixation	nifD	nitrogenase molybdenum-iron protein alpha chain	0.00157533	7	2018-04-01	444350
D6	metabolic	Nitrogen cycling	N2 fixation	nifH	nitrogenase iron protein	0.00202543	9	2018-04-01	444350
D6	metabolic	Nitrogen cycling	N2 fixation	nifK	nitrogenase molybdenum-iron protein beta chain	0.00135029	6	2018-04-01	444350
D6	metabolic	Nitrogen cycling	Nitrate reduction	napA	periplasmic nitrate reductase NapA	0.000900191	4	2018-04-01	444350
D6	metabolic	Nitrogen cycling	Nitrate reduction	napB	cytochrome c-type protein NapB	0.00112524	5	2018-04-01	444350
D6	metabolic	Nitrogen cycling	Nitrate reduction	narG	nitrate reductase / nitrite oxidoreductase, alpha subunit	0.00225048	10	2018-04-01	444350
D6	metabolic	Nitrogen cycling	Nitrate reduction	narH	nitrate reductase / nitrite oxidoreductase, beta subunit	0.00202543	9	2018-04-01	444350
D6	metabolic	Nitrogen cycling	Nitric oxide reduction	norB	nitric oxide reductase subunit B	0.0051761	23	2018-04-01	444350
D6	metabolic	Nitrogen cycling	Nitric oxide reduction	norC	nitric oxide reductase subunit C	0.00247553	11	2018-04-01	444350
D6	metabolic	Nitrogen cycling	Nitrite oxidation	nxrA	nitrate reductase / nitrite oxidoreductase, alpha subunit	0.000225048	1	2018-04-01	444350
D6	metabolic	Nitrogen cycling	Nitrite oxidation	nxrB	nitrate reductase / nitrite oxidoreductase, beta subunit	0.000450096	2	2018-04-01	444350
D6	metabolic	Nitrogen cycling	Nitrite reduction	nirK	nitrite reductase (NO-forming)	0.000675143	3	2018-04-01	444350
D6	metabolic	Nitrogen cycling	Nitrite reduction	nirS	nitrite reductase (NO-forming) / hydroxylamine reductase	0.000450096	2	2018-04-01	444350
D6	metabolic	Nitrogen cycling	Nitrite reduction	octR	nitrite reductase (Octaheme c-type cytochrome Shewanella-type)	0.00405086	18	2018-04-01	444350
D6	metabolic	Nitrogen cycling	Nitrite reduction to ammonia	nirB	nitrite reductase (NADH) large subunit	0.000900191	4	2018-04-01	444350
D6	metabolic	Nitrogen cycling	Nitrite reduction to ammonia	nirD	nitrite reductase (NADH) small subunit	0.00225048	10	2018-04-01	444350
D6	metabolic	Nitrogen cycling	Nitrite reduction to ammonia	nrfA	nitrite reductase (cytochrome c-552)	0.00630134	28	2018-04-01	444350
D6	metabolic	Nitrogen cycling	Nitrite reduction to ammonia	nrfH	cytochrome c nitrite reductase small subunit	0.0051761	23	2018-04-01	444350
D6	metabolic	Nitrogen cycling	Nitrous oxide reduction	nosZ	nitrous-oxide reductase	0.000900191	4	2018-04-01	444350
D6	metabolic	Oxidative phosphorylation	Complex I (NADH-quinone oxidoreductase)	nuoA	NADH-quinone oxidoreductase subunit A	0.0155283	69	2018-04-01	444350
D6	metabolic	Oxidative phosphorylation	Complex I (NADH-quinone oxidoreductase)	nuoB	NADH-quinone oxidoreductase subunit B	0.0117025	52	2018-04-01	444350
D6	metabolic	Oxidative phosphorylation	Complex I (NADH-quinone oxidoreductase)	nuoC	NADH-quinone oxidoreductase subunit C	0.00450096	20	2018-04-01	444350
D6	metabolic	Oxidative phosphorylation	Complex II (Succinate dehydrogenase/Fumarate reductase)	sdhC	succinate dehydrogenase / fumarate reductase, cytochrome b subunit	0.00697648	31	2018-04-01	444350
D6	metabolic	Oxidative phosphorylation	Complex II (Succinate dehydrogenase/Fumarate reductase)	sdhD	succinate dehydrogenase / fumarate reductase, membrane anchor subunit	0.00225048	10	2018-04-01	444350
D6	metabolic	Oxidative phosphorylation	Complex III (Cytochrome c reductase)	petA	ubiquinol-cytochrome c reductase iron-sulfur subunit	0.00157533	7	2018-04-01	444350
D6	metabolic	Oxidative phosphorylation	Complex III (Cytochrome c reductase)	petB	ubiquinol-cytochrome c reductase cytochrome b/c1 subunit	0.00292562	13	2018-04-01	444350
D6	metabolic	Oxidative phosphorylation	Complex V (ATP synthase: V/A-type H+/Na+-transporting ATPase)	atpA (V/A-type)	V/A-type H+/Na+-transporting ATPase subunit A	0.00360077	16	2018-04-01	444350
D6	metabolic	Oxidative phosphorylation	Complex V (ATP synthase: V/A-type H+/Na+-transporting ATPase)	atpB (V/A-type)	V/A-type H+/Na+-transporting ATPase subunit B	0.00360077	16	2018-04-01	444350
D6	metabolic	Oxidative phosphorylation	Complex V (F-type H+-transporting ATPase)	atpA (F-type)	F-type H+/Na+-transporting ATPase subunit alpha	0.014178	63	2018-04-01	444350
D6	metabolic	Oxidative phosphorylation	Complex V (F-type H+-transporting ATPase)	atpD (F-type)	F-type H+/Na+-transporting ATPase subunit beta	0.0157533	70	2018-04-01	444350
D6	metabolic	Oxygen metabolism (Oxidative phosphorylation Complex IV)	Oxygen metabolism - cytochrome (quinone) oxidase, bd type	cydA	cytochrome bd ubiquinol oxidase subunit I	0.00922696	41	2018-04-01	444350
D6	metabolic	Oxygen metabolism (Oxidative phosphorylation Complex IV)	Oxygen metabolism - cytochrome (quinone) oxidase, bd type	cydB	cytochrome bd ubiquinol oxidase subunit II	0.00765163	34	2018-04-01	444350
D6	metabolic	Oxygen metabolism (Oxidative phosphorylation Complex IV)	Oxygen metabolism - cytochrome (quinone) oxidase, bo type	cyoA	cytochrome o ubiquinol oxidase subunit II	0.000225048	1	2018-04-01	444350
D6	metabolic	Oxygen metabolism (Oxidative phosphorylation Complex IV)	Oxygen metabolism - cytochrome (quinone) oxidase, bo type	cyoC	cytochrome o ubiquinol oxidase subunit III	0.000225048	1	2018-04-01	444350
D6	metabolic	Oxygen metabolism (Oxidative phosphorylation Complex IV)	Oxygen metabolism - cytochrome c oxidase, caa3-type	coxA	cytochrome c oxidase subunit I	0.00405086	18	2018-04-01	444350
D6	metabolic	Oxygen metabolism (Oxidative phosphorylation Complex IV)	Oxygen metabolism - cytochrome c oxidase, caa3-type	coxB	cytochrome c oxidase subunit II	0.00540115	24	2018-04-01	444350
D6	metabolic	Oxygen metabolism (Oxidative phosphorylation Complex IV)	Oxygen metabolism - cytochrome c oxidase, cbb3-type	ccoN	cytochrome c oxidase cbb3-type subunit I	0.00360077	16	2018-04-01	444350
D6	metabolic	Oxygen metabolism (Oxidative phosphorylation Complex IV)	Oxygen metabolism - cytochrome c oxidase, cbb3-type	ccoO	cytochrome c oxidase cbb3-type subunit II	0.00405086	18	2018-04-01	444350
D6	metabolic	Oxygen metabolism (Oxidative phosphorylation Complex IV)	Oxygen metabolism - cytochrome c oxidase, cbb3-type	ccoP	cytochrome c oxidase cbb3-type subunit III	0.0051761	23	2018-04-01	444350
D6	metabolic	Perchlorate reduction	Perchlorate reduction	pcrA	perchlorate reductase, subunit alpha	0.00157533	7	2018-04-01	444350
D6	metabolic	Selenate reduction	Selenate reduction	xdhD	putative selenate reductase molybdopterin-binding subunit	0.00270057	12	2018-04-01	444350
D6	metabolic	Selenate reduction	Selenate reduction	YgfK	putative selenate reductase	0.00247553	11	2018-04-01	444350
D6	metabolic	Selenate reduction	Selenate reduction	ygfM	putative selenate reductase FAD-binding subunit	0.000225048	1	2018-04-01	444350
D6	metabolic	Sulfur cycling	Sulfate reduction	aprA	adenylylsulfate reductase, subunit A	0.00202543	9	2018-04-01	444350
D6	metabolic	Sulfur cycling	Sulfate reduction	sat	sulfate adenylyltransferase	0.00720153	32	2018-04-01	444350
D6	metabolic	Sulfur cycling	Sulfide oxidation	sqr	sulfide:quinone oxidoreductase	0.00157533	7	2018-04-01	444350
D6	metabolic	Sulfur cycling	Sulfite reduction	asrA	anaerobic sulfite reductase subunit A	0.000450096	2	2018-04-01	444350
D6	metabolic	Sulfur cycling	Sulfite reduction	asrB	anaerobic sulfite reductase subunit B	0.000450096	2	2018-04-01	444350
D6	metabolic	Sulfur cycling	Sulfite reduction	asrC	anaerobic sulfite reductase subunit C	0.000450096	2	2018-04-01	444350
D6	metabolic	Sulfur cycling	Sulfite reduction	dsrD	dissimilatory sulfite reductase delta subunit	0.00540115	24	2018-04-01	444350
D6	metabolic	Sulfur cycling	Sulfur oxidation	dsrA	dissimilatory sulfite reductase alpha subunit	0.00360077	16	2018-04-01	444350
D6	metabolic	Sulfur cycling	Sulfur oxidation	dsrB	dissimilatory sulfite reductase beta subunit	0.00405086	18	2018-04-01	444350
D6	metabolic	Sulfur cycling	Sulfur oxidation	sdo	sulfur dioxygenase	0.0099021	44	2018-04-01	444350
D6	metabolic	Sulfur cycling	Thiosulfate disproportionation	phsA	thiosulfate reductase / polysulfide reductase chain A	0.00450096	20	2018-04-01	444350
D6	metabolic	Sulfur cycling	Thiosulfate oxidation	soxB	S-sulfosulfanyl-L-cysteine sulfohydrolase	0.000225048	1	2018-04-01	444350
D6	metabolic	Sulfur cycling	Thiosulfate oxidation	soxY	sulfur-oxidizing protein SoxY	0.000675143	3	2018-04-01	444350
D6	metabolic	Sulfur cycling enzymes (detailed)	Assimilatory sulfur metabolism| APS (Adenosine 5'-phosphosulfate) <-> PAPS (3'-Phosphoadenosine 5'-phosphosulfate)	cysC	adenylylsulfate kinase	0.000450096	2	2018-04-01	444350
D6	metabolic	Sulfur cycling enzymes (detailed)	Assimilatory sulfur metabolism| APS (Adenosine 5'-phosphosulfate) <-> PAPS (3'-Phosphoadenosine 5'-phosphosulfate)	cysNC	bifunctional enzyme CysN/CysC	0.000675143	3	2018-04-01	444350
D6	metabolic	Sulfur cycling enzymes (detailed)	Assimilatory sulfur metabolism| PAPS (3'-Phosphoadenosine 5'-phosphosulfate) <-> Sulfite	cysH	phosphoadenosine phosphosulfate reductase	0.00450096	20	2018-04-01	444350
D6	metabolic	Sulfur cycling enzymes (detailed)	Assimilatory sulfur metabolism| Sulfate <-> APS (Adenosine 5'-phosphosulfate)	cysD	sulfate adenylyltransferase subunit 2	0.00270057	12	2018-04-01	444350
D6	metabolic	Sulfur cycling enzymes (detailed)	Assimilatory sulfur metabolism| Sulfate <-> APS (Adenosine 5'-phosphosulfate)	cysN	sulfate adenylyltransferase subunit 1	0.000450096	2	2018-04-01	444350
D6	metabolic	Sulfur cycling enzymes (detailed)	Assimilatory sulfur metabolism| Sulfate <-> APS (Adenosine 5'-phosphosulfate)	cysNC	bifunctional enzyme CysN/CysC	0.000675143	3	2018-04-01	444350
D6	metabolic	Sulfur cycling enzymes (detailed)	Assimilatory sulfur metabolism| Sulfide -> Cysteine	cysK	cysteine synthase	0.0110273	49	2018-04-01	444350
D6	metabolic	Sulfur cycling enzymes (detailed)	Assimilatory sulfur metabolism| Sulfide -> Cysteine	cysM	S-sulfo-L-cysteine synthase (O-acetyl-L-serine-dependent)	0.00180038	8	2018-04-01	444350
D6	metabolic	Sulfur cycling enzymes (detailed)	Dissimilatory sulfur metabolism | Sulfate reduction	aprA	adenylylsulfate reductase, subunit A	0.00202543	9	2018-04-01	444350
D6	metabolic	Sulfur cycling enzymes (detailed)	Dissimilatory sulfur metabolism | Sulfate reduction	aprB	adenylylsulfate reductase, subunit B	0.00202543	9	2018-04-01	444350
D6	metabolic	Sulfur cycling enzymes (detailed)	Dissimilatory sulfur metabolism | Sulfate reduction	sat	sulfate adenylyltransferase	0.00720153	32	2018-04-01	444350
D6	metabolic	Sulfur cycling enzymes (detailed)	Dissimilatory sulfur metabolism | Sulfide oxidation	sqr	sulfide:quinone oxidoreductase	0.00157533	7	2018-04-01	444350
D6	metabolic	Sulfur cycling enzymes (detailed)	Dissimilatory sulfur metabolism | Sulfite reduction	asrA	anaerobic sulfite reductase subunit A	0.000450096	2	2018-04-01	444350
D6	metabolic	Sulfur cycling enzymes (detailed)	Dissimilatory sulfur metabolism | Sulfite reduction	asrB	anaerobic sulfite reductase subunit B	0.000450096	2	2018-04-01	444350
D6	metabolic	Sulfur cycling enzymes (detailed)	Dissimilatory sulfur metabolism | Sulfite reduction	asrC	anaerobic sulfite reductase subunit C	0.000450096	2	2018-04-01	444350
D6	metabolic	Sulfur cycling enzymes (detailed)	Dissimilatory sulfur metabolism | Sulfur oxidation	sdo	sulfur dioxygenase	0.0099021	44	2018-04-01	444350
D6	metabolic	Sulfur cycling enzymes (detailed)	Dissimilatory sulfur metabolism | Sulfur oxidation/Sulfite reduction	dsrA	dissimilatory sulfite reductase alpha subunit	0.00360077	16	2018-04-01	444350
D6	metabolic	Sulfur cycling enzymes (detailed)	Dissimilatory sulfur metabolism | Sulfur oxidation/Sulfite reduction	dsrB	dissimilatory sulfite reductase beta subunit	0.00405086	18	2018-04-01	444350
D6	metabolic	Sulfur cycling enzymes (detailed)	Dissimilatory sulfur metabolism | Sulfur oxidation/Sulfite reduction	dsrC	dissimilatory sulfite reductase, subunit C	0.00247553	11	2018-04-01	444350
D6	metabolic	Sulfur cycling enzymes (detailed)	Dissimilatory sulfur metabolism | Sulfur oxidation/Sulfite reduction	dsrD	dissimilatory sulfite reductase delta subunit	0.00540115	24	2018-04-01	444350
D6	metabolic	Sulfur cycling enzymes (detailed)	Dissimilatory sulfur metabolism | Sulfur oxidation/Sulfite reduction	dsrH	dissimilatory sulfite reductase, subunit H	0.000225048	1	2018-04-01	444350
D6	metabolic	Sulfur cycling enzymes (detailed)	Dissimilatory sulfur metabolism | Sulfur oxidation/Sulfite reduction	dsrJ	dissimilatory sulfite reductase, subunit J	0.00495105	22	2018-04-01	444350
D6	metabolic	Sulfur cycling enzymes (detailed)	Dissimilatory sulfur metabolism | Sulfur oxidation/Sulfite reduction	dsrK	dissimilatory sulfite reductase, subunit K	0.00540115	24	2018-04-01	444350
D6	metabolic	Sulfur cycling enzymes (detailed)	Dissimilatory sulfur metabolism | Sulfur oxidation/Sulfite reduction	dsrM	dissimilatory sulfite reductase, subunit M	0.00540115	24	2018-04-01	444350
D6	metabolic	Sulfur cycling enzymes (detailed)	Dissimilatory sulfur metabolism | Sulfur oxidation/Sulfite reduction	dsrO	dissimilatory sulfite reductase, subunit O	0.00382581	17	2018-04-01	444350
D6	metabolic	Sulfur cycling enzymes (detailed)	Dissimilatory sulfur metabolism | Sulfur oxidation/Sulfite reduction	dsrP	dissimilatory sulfite reductase, subunit P	0.00540115	24	2018-04-01	444350
D6	metabolic	Sulfur cycling enzymes (detailed)	Dissimilatory sulfur metabolism | Sulfur oxidation/Sulfite reduction	dsrR	dissimilatory sulfite reductase, subunit R	0.000225048	1	2018-04-01	444350
D6	metabolic	Sulfur cycling enzymes (detailed)	Dissimilatory sulfur metabolism | Sulfur oxidation/Sulfite reduction	dsrS	dissimilatory sulfite reductase, subunit S	0.000225048	1	2018-04-01	444350
D6	metabolic	Sulfur cycling enzymes (detailed)	Dissimilatory sulfur metabolism | Sulfur oxidation/Sulfite reduction	dsrT	dissimilatory sulfite reductase, subunit T	0.00427591	19	2018-04-01	444350
D6	metabolic	Sulfur cycling enzymes (detailed)	Dissimilatory sulfur metabolism | Thiosulfate disproportionation	phsA	thiosulfate reductase / polysulfide reductase chain A	0.00450096	20	2018-04-01	444350
D6	metabolic	Sulfur cycling enzymes (detailed)	Dissimilatory sulfur metabolism | Thiosulfate oxidation	soxA	L-cysteine S-thiosulfotransferase	0.00157533	7	2018-04-01	444350
D6	metabolic	Sulfur cycling enzymes (detailed)	Dissimilatory sulfur metabolism | Thiosulfate oxidation	soxB	S-sulfosulfanyl-L-cysteine sulfohydrolase	0.000225048	1	2018-04-01	444350
D6	metabolic	Sulfur cycling enzymes (detailed)	Dissimilatory sulfur metabolism | Thiosulfate oxidation	soxD	S-disulfanyl-L-cysteine oxidoreductase SoxD	0.000225048	1	2018-04-01	444350
D6	metabolic	Sulfur cycling enzymes (detailed)	Dissimilatory sulfur metabolism | Thiosulfate oxidation	soxX	L-cysteine S-thiosulfotransferase	0.00247553	11	2018-04-01	444350
D6	metabolic	Sulfur cycling enzymes (detailed)	Dissimilatory sulfur metabolism | Thiosulfate oxidation	soxY	sulfur-oxidizing protein SoxY	0.000675143	3	2018-04-01	444350
D6	metabolic	Sulfur cycling enzymes (detailed)	Dissimilatory sulfur metabolism | Thiosulfate oxidation	soxZ	sulfur-oxidizing protein SoxZ	0.00112524	5	2018-04-01	444350
D6	metabolic	Sulfur cycling enzymes (detailed)	DMSO metabolism | DMS (Dimethyl sulfide) <-> Methanethiol	dmoB	dimethyl-sulfide monooxygenase subunit B	0.0171036	76	2018-04-01	444350
D6	metabolic	Sulfur cycling enzymes (detailed)	DMSO metabolism | DMS (Dimethyl sulfide) <-> Methanethiol	mddA	methanethiol S-methyltransferase	0.00450096	20	2018-04-01	444350
D6	metabolic	Sulfur cycling enzymes (detailed)	DMSO metabolism | DMSO (Dimethyl sulfoxide) <-> DMS (Dimethyl sulfide)	ddhA	dimethylsulfide dehydrogenase subunit alpha	0.0231799	103	2018-04-01	444350
D6	metabolic	Sulfur cycling enzymes (detailed)	DMSO metabolism | DMSO (Dimethyl sulfoxide) <-> DMS (Dimethyl sulfide)	dmsA	anaerobic dimethyl sulfoxide reductase subunit A	0.000900191	4	2018-04-01	444350
D6	metabolic	Sulfur cycling enzymes (detailed)	Metabolism of organic sulfur | Cystathionine -> Homocysteine	malY	cysteine-S-conjugate beta-lyase	0.00360077	16	2018-04-01	444350
D6	metabolic	Sulfur cycling enzymes (detailed)	Metabolism of organic sulfur | Cystathionine -> Homocysteine	metC	cysteine-S-conjugate beta-lyase	0.00270057	12	2018-04-01	444350
D6	metabolic	Sulfur cycling enzymes (detailed)	Metabolism of organic sulfur | Cysteine <-> 3-mercaptopyruvate	aspB	aspartate aminotransferase	0.00765163	34	2018-04-01	444350
D6	metabolic	Sulfur cycling enzymes (detailed)	Metabolism of organic sulfur | Cysteine <-> Cystathionine	metB	cystathionine gamma-synthase	0.00585124	26	2018-04-01	444350
D6	metabolic	Sulfur cycling enzymes (detailed)	Metabolism of organic sulfur | Homocysteine -> Methionine	metH	5-methyltetrahydrofolate--homocysteine methyltransferase	0.00675143	30	2018-04-01	444350
D6	metabolic	Sulfur cycling enzymes (detailed)	Metabolism of organic sulfur | Homocysteine <-> Methionine	metE	5-methyltetrahydropteroyltriglutamate--homocysteine methyltransferase	0.00270057	12	2018-04-01	444350
D6	metabolic	Sulfur cycling enzymes (detailed)	Metabolism of organic sulfur | MHO (L-methionine (R)-S-oxide) -> Methionine)	msrC	L-methionine (R)-S-oxide reductase	0.00450096	20	2018-04-01	444350
D6	metabolic	Sulfur cycling enzymes (detailed)	Metabolism of organic sulfur | OAHS (O-acetylhomoserine) + Sulfide -> Homocysteine	metY	O-acetylhomoserine (thiol)-lyase	0.00787667	35	2018-04-01	444350
D6	metabolic	Sulfur cycling enzymes (detailed)	Metabolism of organic sulfur | SAH (S-adenosyl-L-homocysteine) -> Homocysteine	ahcY	adenosylhomocysteinase	0.0144031	64	2018-04-01	444350
D6	metabolic	Sulfur cycling enzymes (detailed)	Metabolism of organic sulfur | SAH (S-adenosyl-L-homocysteine) -> SRH (S-ribosylhomocysteine)	mtnN	adenosylhomocysteine nucleosidase	0.00225048	10	2018-04-01	444350
D6	metabolic	Sulfur cycling enzymes (detailed)	Metabolism of organic sulfur | SRH (S-ribosylhomocysteine) -> Homocysteine	luxS	S-ribosylhomocysteine lyase	0.000675143	3	2018-04-01	444350
D6	metabolic	Sulfur cycling enzymes (detailed)	Sulfite production from organic sulfur | Taurine -> Sulfite	tauD	taurine dioxygenase	0.000900191	4	2018-04-01	444350
D6	metabolic	Sulfur cycling enzymes (detailed)	Sulfur-related amino acid metabolism | Cysteine -> Sulfide	cysK	cysteine synthase	0.0110273	49	2018-04-01	444350
D6	metabolic	Sulfur cycling enzymes (detailed)	Sulfur-related amino acid metabolism | Cysteine -> Sulfide	cysM	S-sulfo-L-cysteine synthase (O-acetyl-L-serine-dependent)	0.00180038	8	2018-04-01	444350
D6	metabolic	Sulfur cycling enzymes (detailed)	Sulfur-related amino acid metabolism | Cysteine -> Sulfide	dcyD	D-cysteine desulfhydrase	0.000675143	3	2018-04-01	444350
D6	metabolic	Sulfur cycling enzymes (detailed)	Sulfur-related amino acid metabolism | Cysteine -> Sulfide	malY	cysteine-S-conjugate beta-lyase	0.00360077	16	2018-04-01	444350
D6	metabolic	Sulfur cycling enzymes (detailed)	Sulfur-related amino acid metabolism | Cysteine -> Sulfide	metC	cysteine-S-conjugate beta-lyase	0.00270057	12	2018-04-01	444350
D6	metabolic	Sulfur cycling enzymes (detailed)	Sulfur-related amino acid metabolism | Methionine -> Methanethiol	megL	methionine gamma-lyase	0.0119275	53	2018-04-01	444350
D6	metabolic	Sulfur cycling enzymes (detailed)	Sulfur-related amino acid metabolism | Methionine -> SAMe (S-adenosyl-L-methionine)	metK	S-adenosylmethionine synthetase	0.0159784	71	2018-04-01	444350
D6	metabolic	Sulfur cycling enzymes (detailed)	Sulfur-related amino acid metabolism | SAMe (S-adenosyl-L-methionine) -> SAH (S-adenosyl-L-homocysteine)	dcm	DNA (cytosine-5)-methyltransferase 1	0.0112524	50	2018-04-01	444350
D6	metabolic	Urea utilization	Urease	ureB	urease subunit beta	0.000225048	1	2018-04-01	444350
D6	metabolic	Urea utilization	Urease	ureC	urease subunit alpha	0.000675143	3	2018-04-01	444350
SW	ambiguous	iron_aquisition-iron_transport,Amino acid utilization	FutC-family-ATPase,4-aminobutyrate aminotransferase and related aminotransferases	4-aminobutyrate aminotransferase and related aminotransferases	4-aminobutyrate aminotransferase and related aminotransferases	0.00017684	1	2018-04-01	565484
SW	ambiguous	iron_aquisition-iron_transport,Complex carbon degradation	YfeA-family-iron-binding-proteins,Chitin degrading	hexosaminidase	hexosaminidase	0.00017684	1	2018-04-01	565484
SW	ambiguous	iron_aquisition-siderophore_transport_potential,Amino acid utilization	ExbD-family,Branched-chain amino acid aminotransferase/4-amino-4-deoxychorismate lyase	branched-chain amino acid aminotransferase/4-amino-4-deoxychorismate lyase	branched-chain amino acid aminotransferase/4-amino-4-deoxychorismate lyase	0.00017684	1	2018-04-01	565484
SW	ambiguous	iron_aquisition-siderophore_transport_potential,Hydrogenases	ExbD-family,Ni-Fe Hydrogenase	nife-group-1	Ni-Fe Hydrogenase, H2-uptake	0.00017684	1	2018-04-01	565484
SW	ambiguous	iron_aquisition-siderophore_transport_potential,Oxidative phosphorylation	ExbD-family,Complex I (NADH-quinone oxidoreductase)	nuoB	NADH-quinone oxidoreductase subunit B	0.00017684	1	2018-04-01	565484
SW	ambiguous	iron_aquisition-siderophore_transport_potential,Sulfur cycling enzymes (detailed)	ExbD-family,Dissimilatory sulfur metabolism | Thiosulfate oxidation	soxX	L-cysteine S-thiosulfotransferase	0.00017684	1	2018-04-01	565484
SW	ambiguous	iron_aquisition-siderophore_transport_potential,Sulfur cycling enzymes (detailed)	ExbD-family,Sulfur-related amino acid metabolism | Methionine -> SAMe (S-adenosyl-L-methionine)	metK	S-adenosylmethionine synthetase	0.00017684	1	2018-04-01	565484
SW	ambiguous	iron_aquisition-siderophore_transport_potential,Sulfur cycling enzymes (detailed)	PiuA-family-siderophore-receptor,Sulfur-related amino acid metabolism | SAMe (S-adenosyl-L-methionine) -> SAH (S-adenosyl-L-homocysteine)	dcm	DNA (cytosine-5)-methyltransferase 1	0.00017684	1	2018-04-01	565484
SW	ambiguous	iron_gene_regulation,Fatty acid degradation	Sid_PchR_pyochelin_regulator_Pseudomonas_aeruginosa_PA4227_180623,Fatty acid degradation	acyl-CoA dehydrogenase	acyl-CoA dehydrogenase	0.00017684	1	2018-04-01	565484
SW	ambiguous	iron_gene_regulation,Oxidative phosphorylation	PF01475-Iron_dependent_repressor-fur_family,Complex II (Succinate dehydrogenase/Fumarate reductase)	sdhD	succinate dehydrogenase / fumarate reductase, membrane anchor subunit	0.00017684	1	2018-04-01	565484
SW	ambiguous	iron_gene_regulation,Sulfur cycling enzymes (detailed)	Sid_PvdS_regulator_Paeruginosa_PA2426_180620,Dissimilatory sulfur metabolism | Sulfur oxidation/Sulfite reduction	dsrT	dissimilatory sulfite reductase, subunit T	0.00017684	1	2018-04-01	565484
SW	ambiguous	iron_storage,Fatty acid degradation	PF00210-Ferritin_like_domain,Fatty acid degradation	acyl-CoA dehydrogenase	acyl-CoA dehydrogenase	0.00017684	1	2018-04-01	565484
SW	fegenie	iron_aquisition-heme_oxygenase	MtrB_TIGR03509,Metal (Iron/Manganese) reduction	mtrB	decaheme-associated outer membrane protein, MtrB/PioB family	0.00017684	1	2018-04-01	565484
SW	fegenie	iron_aquisition-heme_transport	ChaN-family-substrate-binding-protein	NA	NA	0.000530519	3	2018-04-01	565484
SW	fegenie	iron_aquisition-heme_transport	HmuV-family-ATP-binding-protein	NA	NA	0.000884198	5	2018-04-01	565484
SW	fegenie	iron_aquisition-heme_transport	HmuY-substrate-binding-protein	NA	NA	0.000530519	3	2018-04-01	565484
SW	fegenie	iron_aquisition-heme_transport	TonB-family	NA	NA	0.00106104	6	2018-04-01	565484
SW	fegenie	iron_aquisition-iron_transport	EfeU-family-iron-perease	NA	NA	0.000353679	2	2018-04-01	565484
SW	fegenie	iron_aquisition-iron_transport	FbpA-family-iron-binding-protein	NA	NA	0.000353679	2	2018-04-01	565484
SW	fegenie	iron_aquisition-iron_transport	FbpB-family-iron-permease	NA	NA	0.00123788	7	2018-04-01	565484
SW	fegenie	iron_aquisition-iron_transport	FbpB-FutB-family-iron-permease	NA	NA	0.00282943	16	2018-04-01	565484
SW	fegenie	iron_aquisition-iron_transport	FbpC-family-ATPase	NA	NA	0.00212208	12	2018-04-01	565484
SW	fegenie	iron_aquisition-iron_transport	FeoA-family-iron-transporter	NA	NA	0.00742727	42	2018-04-01	565484
SW	fegenie	iron_aquisition-iron_transport	FeoB-family-iron-transporter	NA	NA	0.00636623	36	2018-04-01	565484
SW	fegenie	iron_aquisition-iron_transport	FeoE-family-iron-efflux	NA	NA	0.000884198	5	2018-04-01	565484
SW	fegenie	iron_aquisition-iron_transport	FutA1-family-iron-binding-proteins	NA	NA	0.000353679	2	2018-04-01	565484
SW	fegenie	iron_aquisition-iron_transport	FutA2-family-iron-binding-proteins	NA	NA	0.00141472	8	2018-04-01	565484
SW	fegenie	iron_aquisition-iron_transport	FutC-family-ATPase	NA	NA	0.000707359	4	2018-04-01	565484
SW	fegenie	iron_aquisition-iron_transport	YfeA-family-iron-binding-proteins	NA	NA	0.00725043	41	2018-04-01	565484
SW	fegenie	iron_aquisition-iron_transport	YfeB-family-membrane-proteins	NA	NA	0.00884198	50	2018-04-01	565484
SW	fegenie	iron_aquisition-iron_transport	Zip-family-zink-and-iron-uptake	NA	NA	0.00017684	1	2018-04-01	565484
SW	fegenie	iron_aquisition-siderophore_synthesis	IucD-family-siderophore-synthesis	NA	NA	0.00017684	1	2018-04-01	565484
SW	fegenie	iron_aquisition-siderophore_synthesis	PchC-family-siderophore-synthesis	NA	NA	0.00017684	1	2018-04-01	565484
SW	fegenie	iron_aquisition-siderophore_synthesis	PchH-family-siderophore-synthesis	NA	NA	0.00017684	1	2018-04-01	565484
SW	fegenie	iron_aquisition-siderophore_synthesis	PvdA-family-siderophore-synthesis	NA	NA	0.00017684	1	2018-04-01	565484
SW	fegenie	iron_aquisition-siderophore_synthesis	PvdE-family-siderophore-synthesis	NA	NA	0.00017684	1	2018-04-01	565484
SW	fegenie	iron_aquisition-siderophore_synthesis	PvdF-family-siderophore-synthesis	NA	NA	0.00017684	1	2018-04-01	565484
SW	fegenie	iron_aquisition-siderophore_synthesis	PvsC-family-siderophore-synthesis	NA	NA	0.000353679	2	2018-04-01	565484
SW	fegenie	iron_aquisition-siderophore_synthesis	PvsD-family-siderophore-synthesis	NA	NA	0.00017684	1	2018-04-01	565484
SW	fegenie	iron_aquisition-siderophore_synthesis	RhbA-family-siderophore-synthesis	NA	NA	0.00017684	1	2018-04-01	565484
SW	fegenie	iron_aquisition-siderophore_synthesis	RhbB-family-siderophore-synthesis	NA	NA	0.00017684	1	2018-04-01	565484
SW	fegenie	iron_aquisition-siderophore_synthesis	VabF-family-siderophore-synthesis	NA	NA	0.000707359	4	2018-04-01	565484
SW	fegenie	iron_aquisition-siderophore_transport_potential	EntS-family-siderophore-export	NA	NA	0.000530519	3	2018-04-01	565484
SW	fegenie	iron_aquisition-siderophore_transport_potential	ExbB-family	NA	NA	0.041911	237	2018-04-01	565484
SW	fegenie	iron_aquisition-siderophore_transport_potential	ExbD-family	NA	NA	0.051814	293	2018-04-01	565484
SW	fegenie	iron_aquisition-siderophore_transport_potential	FptC-family-siderophore-transport	NA	NA	0.000530519	3	2018-04-01	565484
SW	fegenie	iron_aquisition-siderophore_transport_potential	FptX-family-siderophore-transport	NA	NA	0.00017684	1	2018-04-01	565484
SW	fegenie	iron_aquisition-siderophore_transport_potential	FpvC-family-siderophore-transport	NA	NA	0.00159156	9	2018-04-01	565484
SW	fegenie	iron_aquisition-siderophore_transport_potential	FpvD-family-siderophore-transport	NA	NA	0.00318311	18	2018-04-01	565484
SW	fegenie	iron_aquisition-siderophore_transport_potential	FpvE-family-permease	NA	NA	0.00725043	41	2018-04-01	565484
SW	fegenie	iron_aquisition-siderophore_transport_potential	FpvG-family-siderophore-transport	NA	NA	0.00212208	12	2018-04-01	565484
SW	fegenie	iron_aquisition-siderophore_transport_potential	HatD-family-substrate-binding-protein	NA	NA	0.00389047	22	2018-04-01	565484
SW	fegenie	iron_aquisition-siderophore_transport_potential	IucA-family-iron-reductase	NA	NA	0.00017684	1	2018-04-01	565484
SW	fegenie	iron_aquisition-siderophore_transport_potential	LbtU-family-siderophore receptor	NA	NA	0.00141472	8	2018-04-01	565484
SW	fegenie	iron_aquisition-siderophore_transport_potential	PirA-family-siderophore-receptor	NA	NA	0.0114946	65	2018-04-01	565484
SW	fegenie	iron_aquisition-siderophore_transport_potential	PiuA-family-siderophore-receptor	NA	NA	0.00247576	14	2018-04-01	565484
SW	fegenie	iron_aquisition-siderophore_transport_potential	PvdR-family-sideropore-export	NA	NA	0.00353679	20	2018-04-01	565484
SW	fegenie	iron_aquisition-siderophore_transport_potential	PvdT-family-siderophore-export	NA	NA	0.00459783	26	2018-04-01	565484
SW	fegenie	iron_aquisition-siderophore_transport_potential	PvuCD-family-permease	NA	NA	0.00017684	1	2018-04-01	565484
SW	fegenie	iron_aquisition-siderophore_transport_potential	PvuD-family-ATP-binding-protein	NA	NA	0.00159156	9	2018-04-01	565484
SW	fegenie	iron_aquisition-siderophore_transport_potential	PvuE-family-ATP-binding-protein	NA	NA	0.000353679	2	2018-04-01	565484
SW	fegenie	iron_aquisition-siderophore_transport_potential	TonB-family	NA	NA	0.0171534	97	2018-04-01	565484
SW	fegenie	iron_gene_regulation	PF01325-Iron_dependent_repressor-dtxR_family_N	NA	NA	0.000884198	5	2018-04-01	565484
SW	fegenie	iron_gene_regulation	PF01475-Iron_dependent_repressor-fur_family	NA	NA	0.0371363	210	2018-04-01	565484
SW	fegenie	iron_gene_regulation	PF02742-Iron_dependent_repressor-dtxR_family_metal_binding_domain	NA	NA	0.00972618	55	2018-04-01	565484
SW	fegenie	iron_gene_regulation	PF04773_FecR	NA	NA	0.0298859	169	2018-04-01	565484
SW	fegenie	iron_gene_regulation	PF09012_sub-FeoC_like_transcriptional_regulator	NA	NA	0.00159156	9	2018-04-01	565484
SW	fegenie	iron_gene_regulation	Sid_PchR_pyochelin_regulator_Pseudomonas_aeruginosa_PA4227_180623	NA	NA	0.0351911	199	2018-04-01	565484
SW	fegenie	iron_gene_regulation	Sid_PvdS_regulator_Paeruginosa_PA2426_180620	NA	NA	0.0450941	255	2018-04-01	565484
SW	fegenie	iron_gene_regulation	Sid_YqjI_regulator_for_YqjH_P64588_Escherichia_coli_180606	NA	NA	0.0100799	57	2018-04-01	565484
SW	fegenie	iron_oxidation	Cyc2_repCluster2	NA	NA	0.0017684	10	2018-04-01	565484
SW	fegenie	iron_oxidation	Cyc2_repCluster3	NA	NA	0.00265259	15	2018-04-01	565484
SW	fegenie	iron_reduction	MtrA	NA	NA	0.000353679	2	2018-04-01	565484
SW	fegenie	iron_reduction	MtrB_TIGR03509	NA	NA	0.00017684	1	2018-04-01	565484
SW	fegenie	iron_reduction	MtrC_TIGR03507	NA	NA	0.000353679	2	2018-04-01	565484
SW	fegenie	iron_storage	PF00210-Ferritin_like_domain	NA	NA	0.0353679	200	2018-04-01	565484
SW	fegenie	iron_storage	PF13668_Ferritin_like_domain	NA	NA	0.00300627	17	2018-04-01	565484
SW	fegenie	probable_iron_reduction	MtrC_TIGR03507	NA	NA	0.000530519	3	2018-04-01	565484
SW	metabolic	Amino acid utilization	4-aminobutyrate aminotransferase and related aminotransferases	4-aminobutyrate aminotransferase and related aminotransferases	4-aminobutyrate aminotransferase and related aminotransferases	0.00335995	19	2018-04-01	565484
SW	metabolic	Amino acid utilization	Aminotransferase class I and II	aminotransferase class I and II	aminotransferase class I and II	0.00442099	25	2018-04-01	565484
SW	metabolic	Amino acid utilization	Aspartate/tyrosine/aromatic aminotransferase	aspartate/tyrosine/aromatic aminotransferase	aspartate/tyrosine/aromatic aminotransferase	0.00990302	56	2018-04-01	565484
SW	metabolic	Amino acid utilization	Branched-chain amino acid aminotransferase/4-amino-4-deoxychorismate lyase	branched-chain amino acid aminotransferase/4-amino-4-deoxychorismate lyase	branched-chain amino acid aminotransferase/4-amino-4-deoxychorismate lyase	0.017684	100	2018-04-01	565484
SW	metabolic	Amino acid utilization	Histidinol-phosphate/aromatic aminotransferase	histidinol-phosphate/aromatic aminotransferase	histidinol-phosphate/aromatic aminotransferase	0.0164461	93	2018-04-01	565484
SW	metabolic	Amino acid utilization	Ornithine/acetylornithine aminotransferase	ornithine/acetylornithine aminotransferase	ornithine/acetylornithine aminotransferase	0.0116714	66	2018-04-01	565484
SW	metabolic	Amino acid utilization	Phosphoserine aminotransferase	phosphoserine aminotransferase	phosphoserine aminotransferase	0.0093725	53	2018-04-01	565484
SW	metabolic	Amino acid utilization	Serine-pyruvate aminotransferase/archaeal aspartate aminotransferase	serine-pyruvate aminotransferase/archaeal aspartate aminotransferase	serine-pyruvate aminotransferase/archaeal aspartate aminotransferase	0.00335995	19	2018-04-01	565484
SW	metabolic	Aromatics degradation	Benzoyl-CoA reduction	bcrA	benzoyl-CoA reductase subunit A	0.000884198	5	2018-04-01	565484
SW	metabolic	Aromatics degradation	Benzoyl-CoA reduction	bcrB	benzoyl-CoA reductase subunit B	0.00265259	15	2018-04-01	565484
SW	metabolic	Aromatics degradation	Benzoyl-CoA reduction	bcrC	benzoyl-CoA reductase subunit C	0.000884198	5	2018-04-01	565484
SW	metabolic	Aromatics degradation	Benzoyl-CoA reduction	bcrD	benzoyl-CoA reductase subunit D	0.00123788	7	2018-04-01	565484
SW	metabolic	Aromatics degradation	Phenol => Benzoyl-CoA	ubiX	flavin prenyltransferase	0.0114946	65	2018-04-01	565484
SW	metabolic	As cycling	Arsenate reduction	arsC1	arsenate reductase (glutaredoxin)	0.00778095	44	2018-04-01	565484
SW	metabolic	As cycling	Arsenate reduction	arsC2	arsenate reductase (thioredoxin)	0.0152082	86	2018-04-01	565484
SW	metabolic	As cycling	Arsenite oxidation	aoxA	arsenite oxidase small subunit	0.000530519	3	2018-04-01	565484
SW	metabolic	As cycling	Arsenite oxidation	aoxB	arsenite oxidase large subunit	0.000353679	2	2018-04-01	565484
SW	metabolic	C1 metabolism	Aerobic CO oxidation	coxL	aerobic carbon-monoxide dehydrogenase large subunit	0.00495151	28	2018-04-01	565484
SW	metabolic	C1 metabolism	Aerobic CO oxidation	coxM	aerobic carbon-monoxide dehydrogenase medium subunit	0.00442099	25	2018-04-01	565484
SW	metabolic	C1 metabolism	Aerobic CO oxidation	coxS	aerobic carbon-monoxide dehydrogenase small subunit	0.0100799	57	2018-04-01	565484
SW	metabolic	C1 metabolism	Formaldehyde oxidation	fae	5,6,7,8-tetrahydromethanopterin hydro-lyase	0.00212208	12	2018-04-01	565484
SW	metabolic	C1 metabolism	Formaldehyde oxidation	fdhA	glutathione-independent formaldehyde dehydrogenase	0.000353679	2	2018-04-01	565484
SW	metabolic	C1 metabolism	Formaldehyde oxidation	fghA	S-formylglutathione hydrolase	0.0017684	10	2018-04-01	565484
SW	metabolic	C1 metabolism	Formaldehyde oxidation	frmA	S-(hydroxymethyl)glutathione dehydrogenase / alcohol dehydrogenase	0.00300627	17	2018-04-01	565484
SW	metabolic	C1 metabolism	Formate oxidation	fdhA	formate dehydrogenase (coenzyme F420) alpha subunit	0.00017684	1	2018-04-01	565484
SW	metabolic	C1 metabolism	Formate oxidation	fdhB	formate dehydrogenase (coenzyme F420) beta subunit	0.00335995	19	2018-04-01	565484
SW	metabolic	C1 metabolism	Formate oxidation	fdoG	formate dehydrogenase major subunit	0.00335995	19	2018-04-01	565484
SW	metabolic	C1 metabolism	Formate oxidation	fdoH	formate dehydrogenase iron-sulfur subunit	0.00601255	34	2018-04-01	565484
SW	metabolic	C1 metabolism	Formate oxidation	fdwB	formate dehydrogenase beta subunit	0.000530519	3	2018-04-01	565484
SW	metabolic	C1 metabolism	Methanol oxidation	mxaF	methanol dehydrogenase (cytochrome c) subunit 1	0.00300627	17	2018-04-01	565484
SW	metabolic	C1 metabolism	Methyl amine -> formaldehyde	mauB	methylamine dehydrogenase heavy chain	0.00017684	1	2018-04-01	565484
SW	metabolic	Carbon fixation	3 Hydroxypropionate cycle	prpE	propionyl-CoA synthetase	0.00159156	9	2018-04-01	565484
SW	metabolic	Carbon fixation	3HP/4HB	abfD	4-hydroxybutyryl-CoA dehydratase / vinylacetyl-CoA-Delta-isomerase	0.00212208	12	2018-04-01	565484
SW	metabolic	Carbon fixation	CBB cycle - Rubisco	Form I	Form I RuBisCO large subunit	0.000530519	3	2018-04-01	565484
SW	metabolic	Carbon fixation	CBB cycle - Rubisco	Form II	Form II RuBisCO large subunit	0.000884198	5	2018-04-01	565484
SW	metabolic	Carbon fixation	Reverse TCA cycle	aclA	ATP-citrate lyase alpha-subunit	0.000353679	2	2018-04-01	565484
SW	metabolic	Carbon fixation	Reverse TCA cycle	aclB	ATP-citrate lyase beta-subunit	0.000530519	3	2018-04-01	565484
SW	metabolic	Carbon fixation	Wood Ljungdahl pathway	cdhD	acetyl-CoA decarbonylase/synthase, CODH/ACS complex subunit delta	0.00406731	23	2018-04-01	565484
SW	metabolic	Carbon fixation	Wood Ljungdahl pathway	cdhE	acetyl-CoA decarbonylase/synthase, CODH/ACS complex subunit gamma	0.00265259	15	2018-04-01	565484
SW	metabolic	Carbon fixation	Wood Ljungdahl pathway	cooS	anaerobic carbon-monoxide dehydrogenase catalytic subunit	0.00229892	13	2018-04-01	565484
SW	metabolic	Chlorite reduction	Chlorite reduction	cld	chlorite dismutase	0.00335995	19	2018-04-01	565484
SW	metabolic	Complex carbon degradation	Amylolytic enzymes	alpha-amylase	alpha-amylase	0.00353679	20	2018-04-01	565484
SW	metabolic	Complex carbon degradation	Amylolytic enzymes	glucoamylase	glucoamylase	0.00335995	19	2018-04-01	565484
SW	metabolic	Complex carbon degradation	Amylolytic enzymes	isoamylase	isoamylase	0.00247576	14	2018-04-01	565484
SW	metabolic	Complex carbon degradation	Amylolytic enzymes	pullulanase	pullulanase	0.000530519	3	2018-04-01	565484
SW	metabolic	Complex carbon degradation	Cellulose degrading	beta-glucosidase	beta-glucosidase	0.00512835	29	2018-04-01	565484
SW	metabolic	Complex carbon degradation	Cellulose degrading	cellulase	cellulase	0.00548203	31	2018-04-01	565484
SW	metabolic	Complex carbon degradation	Chitin degrading	chitiniase	chitiniase	0.00159156	9	2018-04-01	565484
SW	metabolic	Complex carbon degradation	Chitin degrading	hexosaminidase	hexosaminidase	0.0153851	87	2018-04-01	565484
SW	metabolic	Complex carbon degradation	Endohemicellulases	alpha-D-xyloside xylohydrolase	alpha-D-xyloside xylohydrolase	0.000353679	2	2018-04-01	565484
SW	metabolic	Complex carbon degradation	Endohemicellulases	mannan endo-1,4-beta-mannosidase	mannan endo-1,4-beta-mannosidase	0.00212208	12	2018-04-01	565484
SW	metabolic	Complex carbon degradation	Hemicullulose debranching	alpha-L-rhamnosidase	alpha-L-rhamnosidase	0.00106104	6	2018-04-01	565484
SW	metabolic	Complex carbon degradation	Hemicullulose debranching	arabinosidase	arabinosidase	0.00265259	15	2018-04-01	565484
SW	metabolic	Complex carbon degradation	Hemicullulose debranching	beta-glucuronidase	beta-glucuronidase	0.00017684	1	2018-04-01	565484
SW	metabolic	Complex carbon degradation	Other oligosaccharide degrading	beta-galactosidase	beta-galactosidase	0.00123788	7	2018-04-01	565484
SW	metabolic	Complex carbon degradation	Other oligosaccharide degrading	beta-mannosidase	beta-mannosidase	0.000884198	5	2018-04-01	565484
SW	metabolic	Complex carbon degradation	Other oligosaccharide degrading	beta-xylosidase	beta-xylosidase	0.00123788	7	2018-04-01	565484
SW	metabolic	Ethanol fermentation	Acetaldehyde => Ethanol	acetaldehyde => ethanol	acetaldehyde => ethanol	0.00159156	9	2018-04-01	565484
SW	metabolic	Ethanol fermentation	Acetate => Acetaldehyde	acetate => acetaldehyde	acetate => acetaldehyde	0.000707359	4	2018-04-01	565484
SW	metabolic	Fatty acid degradation	Fatty acid degradation	acyl-CoA dehydrogenase	acyl-CoA dehydrogenase	0.0771021	436	2018-04-01	565484
SW	metabolic	Fermentation	Acetate to acetyl-CoA	acs	acetyl-CoA synthetase	0.00990302	56	2018-04-01	565484
SW	metabolic	Fermentation	Acetogenesis	acdA	acetyl coenzyme A synthetase (ADP forming), alpha domain	0.00495151	28	2018-04-01	565484
SW	metabolic	Fermentation	Acetogenesis	ack	acetate kinase	0.00972618	55	2018-04-01	565484
SW	metabolic	Fermentation	Acetogenesis	pta	phosphate acetyltransferase	0.00424415	24	2018-04-01	565484
SW	metabolic	Fermentation	Lactate utilization	ldh	L-lactate dehydrogenase	0.00194524	11	2018-04-01	565484
SW	metabolic	Fermentation	Pyruvate <=> acetyl-CoA + formate	pflD	formate C-acetyltransferase	0.00017684	1	2018-04-01	565484
SW	metabolic	Fermentation	Pyruvate oxidation	porA	pyruvate ferredoxin oxidoreductase alpha subunit	0.00813462	46	2018-04-01	565484
SW	metabolic	Halogenated compound utilization	Halogenated compounds breakdown	E3.8.1.2	2-haloacid dehalogenase	0.00424415	24	2018-04-01	565484
SW	metabolic	Hydrogenases	FeFe hydrogenase	fefe-group-a13	FeFe hydrogenase, H2-evolution/Electron-bifurcation	0.000707359	4	2018-04-01	565484
SW	metabolic	Hydrogenases	FeFe hydrogenase	fefe-group-a4	FeFe hydrogenase, H2-uptake/Electron-bifurcation	0.00017684	1	2018-04-01	565484
SW	metabolic	Hydrogenases	FeFe hydrogenase	fefe-group-c1	FeFe hydrogenase, H2-sensing	0.000353679	2	2018-04-01	565484
SW	metabolic	Hydrogenases	FeFe hydrogenase	fefe-group-c3	FeFe hydrogenase, H2-sensing	0.000530519	3	2018-04-01	565484
SW	metabolic	Hydrogenases	Ni-Fe Hydrogenase	nife-group-1	Ni-Fe Hydrogenase, H2-uptake	0.00247576	14	2018-04-01	565484
SW	metabolic	Hydrogenases	Ni-Fe Hydrogenase	nife-group-2ade	Ni-Fe Hydrogenase, H2-uptake	0.00017684	1	2018-04-01	565484
SW	metabolic	Hydrogenases	Ni-Fe Hydrogenase	nife-group-3abd	Ni-Fe Hydrogenase, Bidirectional	0.00141472	8	2018-04-01	565484
SW	metabolic	Hydrogenases	Ni-Fe Hydrogenase	nife-group-3c	Ni-Fe Hydrogenase, Electron-bifurcation	0.00212208	12	2018-04-01	565484
SW	metabolic	Hydrogenases	Ni-Fe Hydrogenase	nife-group-4a-g	Ni-Fe Hydrogenase, H2-evolving	0.000530519	3	2018-04-01	565484
SW	metabolic	Metal reduction	Metal (Iron/Manganese) reduction	mtrB	decaheme-associated outer membrane protein, MtrB/PioB family	0.000530519	3	2018-04-01	565484
SW	metabolic	Metal reduction	Metal (Iron/Manganese) reduction	mtrC	decaheme c-type cytochrome, OmcA/MtrC family	0.000530519	3	2018-04-01	565484
SW	metabolic	Methane metabolism	Methane oxidation - Partculate methane monooxygenase	pmoA	methane/ammonia monooxygenase subunit A	0.000353679	2	2018-04-01	565484
SW	metabolic	Methane metabolism	Methane oxidation - Partculate methane monooxygenase	pmoB	methane/ammonia monooxygenase subunit B	0.000530519	3	2018-04-01	565484
SW	metabolic	Methane metabolism	Methane oxidation - Partculate methane monooxygenase	pmoC	methane/ammonia monooxygenase subunit C	0.000884198	5	2018-04-01	565484
SW	metabolic	Methane metabolism	Methane oxidation - Soluble methane monoxygenase	mmoB	methane monooxygenase regulatory protein B	0.00265259	15	2018-04-01	565484
SW	metabolic	Nitrile hydration	Nitrile hydratase	nthA	nitrile hydratase subunit alpha	0.00194524	11	2018-04-01	565484
SW	metabolic	Nitrile hydration	Nitrile hydratase	nthB	nitrile hydratase subunit beta	0.000884198	5	2018-04-01	565484
SW	metabolic	Nitrogen cycling	Ammonia oxidation	amoA	methane/ammonia monooxygenase subunit A	0.00017684	1	2018-04-01	565484
SW	metabolic	Nitrogen cycling	Ammonia oxidation	amoC	methane/ammonia monooxygenase subunit C	0.00017684	1	2018-04-01	565484
SW	metabolic	Nitrogen cycling	N2 fixation	nifD	nitrogenase molybdenum-iron protein alpha chain	0.00141472	8	2018-04-01	565484
SW	metabolic	Nitrogen cycling	N2 fixation	nifH	nitrogenase iron protein	0.00212208	12	2018-04-01	565484
SW	metabolic	Nitrogen cycling	N2 fixation	nifK	nitrogenase molybdenum-iron protein beta chain	0.00194524	11	2018-04-01	565484
SW	metabolic	Nitrogen cycling	Nitrate reduction	napA	periplasmic nitrate reductase NapA	0.000530519	3	2018-04-01	565484
SW	metabolic	Nitrogen cycling	Nitrate reduction	napB	cytochrome c-type protein NapB	0.00106104	6	2018-04-01	565484
SW	metabolic	Nitrogen cycling	Nitrate reduction	narG	nitrate reductase / nitrite oxidoreductase, alpha subunit	0.00194524	11	2018-04-01	565484
SW	metabolic	Nitrogen cycling	Nitrate reduction	narH	nitrate reductase / nitrite oxidoreductase, beta subunit	0.00229892	13	2018-04-01	565484
SW	metabolic	Nitrogen cycling	Nitric oxide reduction	norB	nitric oxide reductase subunit B	0.00548203	31	2018-04-01	565484
SW	metabolic	Nitrogen cycling	Nitric oxide reduction	norC	nitric oxide reductase subunit C	0.00194524	11	2018-04-01	565484
SW	metabolic	Nitrogen cycling	Nitrite oxidation	nxrA	nitrate reductase / nitrite oxidoreductase, alpha subunit	0.000884198	5	2018-04-01	565484
SW	metabolic	Nitrogen cycling	Nitrite oxidation	nxrB	nitrate reductase / nitrite oxidoreductase, beta subunit	0.00123788	7	2018-04-01	565484
SW	metabolic	Nitrogen cycling	Nitrite reduction	nirK	nitrite reductase (NO-forming)	0.00194524	11	2018-04-01	565484
SW	metabolic	Nitrogen cycling	Nitrite reduction	nirS	nitrite reductase (NO-forming) / hydroxylamine reductase	0.000707359	4	2018-04-01	565484
SW	metabolic	Nitrogen cycling	Nitrite reduction	octR	nitrite reductase (Octaheme c-type cytochrome Shewanella-type)	0.000884198	5	2018-04-01	565484
SW	metabolic	Nitrogen cycling	Nitrite reduction to ammonia	nirB	nitrite reductase (NADH) large subunit	0.00159156	9	2018-04-01	565484
SW	metabolic	Nitrogen cycling	Nitrite reduction to ammonia	nirD	nitrite reductase (NADH) small subunit	0.00300627	17	2018-04-01	565484
SW	metabolic	Nitrogen cycling	Nitrite reduction to ammonia	nrfA	nitrite reductase (cytochrome c-552)	0.00389047	22	2018-04-01	565484
SW	metabolic	Nitrogen cycling	Nitrite reduction to ammonia	nrfH	cytochrome c nitrite reductase small subunit	0.00353679	20	2018-04-01	565484
SW	metabolic	Nitrogen cycling	Nitrous oxide reduction	nosD	nitrous oxidase accessory protein	0.00017684	1	2018-04-01	565484
SW	metabolic	Nitrogen cycling	Nitrous oxide reduction	nosZ	nitrous-oxide reductase	0.00123788	7	2018-04-01	565484
SW	metabolic	Oxidative phosphorylation	Complex I (NADH-quinone oxidoreductase)	nuoA	NADH-quinone oxidoreductase subunit A	0.0224586	127	2018-04-01	565484
SW	metabolic	Oxidative phosphorylation	Complex I (NADH-quinone oxidoreductase)	nuoB	NADH-quinone oxidoreductase subunit B	0.0205134	116	2018-04-01	565484
SW	metabolic	Oxidative phosphorylation	Complex I (NADH-quinone oxidoreductase)	nuoC	NADH-quinone oxidoreductase subunit C	0.0104335	59	2018-04-01	565484
SW	metabolic	Oxidative phosphorylation	Complex II (Succinate dehydrogenase/Fumarate reductase)	sdhC	succinate dehydrogenase / fumarate reductase, cytochrome b subunit	0.014324	81	2018-04-01	565484
SW	metabolic	Oxidative phosphorylation	Complex II (Succinate dehydrogenase/Fumarate reductase)	sdhD	succinate dehydrogenase / fumarate reductase, membrane anchor subunit	0.00954934	54	2018-04-01	565484
SW	metabolic	Oxidative phosphorylation	Complex III (Cytochrome c reductase)	fbcH	ubiquinol-cytochrome c reductase cytochrome b/c1 subunit	0.00106104	6	2018-04-01	565484
SW	metabolic	Oxidative phosphorylation	Complex III (Cytochrome c reductase)	petA	ubiquinol-cytochrome c reductase iron-sulfur subunit	0.00760411	43	2018-04-01	565484
SW	metabolic	Oxidative phosphorylation	Complex III (Cytochrome c reductase)	petB	ubiquinol-cytochrome c reductase cytochrome b/c1 subunit	0.00813462	46	2018-04-01	565484
SW	metabolic	Oxidative phosphorylation	Complex V (ATP synthase: V/A-type H+/Na+-transporting ATPase)	atpA (V/A-type)	V/A-type H+/Na+-transporting ATPase subunit A	0.000884198	5	2018-04-01	565484
SW	metabolic	Oxidative phosphorylation	Complex V (ATP synthase: V/A-type H+/Na+-transporting ATPase)	atpB (V/A-type)	V/A-type H+/Na+-transporting ATPase subunit B	0.00159156	9	2018-04-01	565484
SW	metabolic	Oxidative phosphorylation	Complex V (F-type H+-transporting ATPase)	atpA (F-type)	F-type H+/Na+-transporting ATPase subunit alpha	0.0180376	102	2018-04-01	565484
SW	metabolic	Oxidative phosphorylation	Complex V (F-type H+-transporting ATPase)	atpD (F-type)	F-type H+/Na+-transporting ATPase subunit beta	0.0173303	98	2018-04-01	565484
SW	metabolic	Oxygen metabolism (Oxidative phosphorylation Complex IV)	Oxygen metabolism - cytochrome (quinone) oxidase, bd type	cydA	cytochrome bd ubiquinol oxidase subunit I	0.0118483	67	2018-04-01	565484
SW	metabolic	Oxygen metabolism (Oxidative phosphorylation Complex IV)	Oxygen metabolism - cytochrome (quinone) oxidase, bd type	cydB	cytochrome bd ubiquinol oxidase subunit II	0.0107872	61	2018-04-01	565484
SW	metabolic	Oxygen metabolism (Oxidative phosphorylation Complex IV)	Oxygen metabolism - cytochrome (quinone) oxidase, bo type	cyoA	cytochrome o ubiquinol oxidase subunit II	0.00247576	14	2018-04-01	565484
SW	metabolic	Oxygen metabolism (Oxidative phosphorylation Complex IV)	Oxygen metabolism - cytochrome (quinone) oxidase, bo type	cyoB	cytochrome o ubiquinol oxidase subunit I	0.00212208	12	2018-04-01	565484
SW	metabolic	Oxygen metabolism (Oxidative phosphorylation Complex IV)	Oxygen metabolism - cytochrome (quinone) oxidase, bo type	cyoC	cytochrome o ubiquinol oxidase subunit III	0.00229892	13	2018-04-01	565484
SW	metabolic	Oxygen metabolism (Oxidative phosphorylation Complex IV)	Oxygen metabolism - cytochrome (quinone) oxidase, bo type	cyoD	cytochrome o ubiquinol oxidase subunit IV	0.00318311	18	2018-04-01	565484
SW	metabolic	Oxygen metabolism (Oxidative phosphorylation Complex IV)	Oxygen metabolism - cytochrome c oxidase, caa3-type	coxA	cytochrome c oxidase subunit I	0.00972618	55	2018-04-01	565484
SW	metabolic	Oxygen metabolism (Oxidative phosphorylation Complex IV)	Oxygen metabolism - cytochrome c oxidase, caa3-type	coxB	cytochrome c oxidase subunit II	0.0106104	60	2018-04-01	565484
SW	metabolic	Oxygen metabolism (Oxidative phosphorylation Complex IV)	Oxygen metabolism - cytochrome c oxidase, cbb3-type	ccoN	cytochrome c oxidase cbb3-type subunit I	0.0106104	60	2018-04-01	565484
SW	metabolic	Oxygen metabolism (Oxidative phosphorylation Complex IV)	Oxygen metabolism - cytochrome c oxidase, cbb3-type	ccoO	cytochrome c oxidase cbb3-type subunit II	0.0107872	61	2018-04-01	565484
SW	metabolic	Oxygen metabolism (Oxidative phosphorylation Complex IV)	Oxygen metabolism - cytochrome c oxidase, cbb3-type	ccoP	cytochrome c oxidase cbb3-type subunit III	0.0084883	48	2018-04-01	565484
SW	metabolic	Perchlorate reduction	Perchlorate reduction	pcrA	perchlorate reductase, subunit alpha	0.000530519	3	2018-04-01	565484
SW	metabolic	Perchlorate reduction	Perchlorate reduction	pcrB	perchlorate reductase, subunit beta	0.000353679	2	2018-04-01	565484
SW	metabolic	Selenate reduction	Selenate reduction	YgfK	putative selenate reductase	0.00123788	7	2018-04-01	565484
SW	metabolic	Selenate reduction	Selenate reduction	ygfM	putative selenate reductase FAD-binding subunit	0.000353679	2	2018-04-01	565484
SW	metabolic	Sulfur cycling	Sulfate reduction	aprA	adenylylsulfate reductase, subunit A	0.00123788	7	2018-04-01	565484
SW	metabolic	Sulfur cycling	Sulfate reduction	sat	sulfate adenylyltransferase	0.00654307	37	2018-04-01	565484
SW	metabolic	Sulfur cycling	Sulfide oxidation	sqr	sulfide:quinone oxidoreductase	0.00212208	12	2018-04-01	565484
SW	metabolic	Sulfur cycling	Sulfite reduction	dsrD	dissimilatory sulfite reductase delta subunit	0.0017684	10	2018-04-01	565484
SW	metabolic	Sulfur cycling	Sulfur oxidation	dsrA	dissimilatory sulfite reductase alpha subunit	0.00017684	1	2018-04-01	565484
SW	metabolic	Sulfur cycling	Sulfur oxidation	dsrB	dissimilatory sulfite reductase beta subunit	0.000530519	3	2018-04-01	565484
SW	metabolic	Sulfur cycling	Sulfur oxidation	sdo	sulfur dioxygenase	0.0171534	97	2018-04-01	565484
SW	metabolic	Sulfur cycling	Thiosulfate disproportionation	phsA	thiosulfate reductase / polysulfide reductase chain A	0.000530519	3	2018-04-01	565484
SW	metabolic	Sulfur cycling	Thiosulfate oxidation	soxB	S-sulfosulfanyl-L-cysteine sulfohydrolase	0.000884198	5	2018-04-01	565484
SW	metabolic	Sulfur cycling	Thiosulfate oxidation	soxC	sulfane dehydrogenase subunit SoxC	0.00123788	7	2018-04-01	565484
SW	metabolic	Sulfur cycling	Thiosulfate oxidation	soxY	sulfur-oxidizing protein SoxY	0.00265259	15	2018-04-01	565484
SW	metabolic	Sulfur cycling enzymes (detailed)	Assimilatory sulfur metabolism| APS (Adenosine 5'-phosphosulfate) <-> PAPS (3'-Phosphoadenosine 5'-phosphosulfate)	cysC	adenylylsulfate kinase	0.00123788	7	2018-04-01	565484
SW	metabolic	Sulfur cycling enzymes (detailed)	Assimilatory sulfur metabolism| APS (Adenosine 5'-phosphosulfate) <-> PAPS (3'-Phosphoadenosine 5'-phosphosulfate)	cysNC	bifunctional enzyme CysN/CysC	0.00265259	15	2018-04-01	565484
SW	metabolic	Sulfur cycling enzymes (detailed)	Assimilatory sulfur metabolism| PAPS (3'-Phosphoadenosine 5'-phosphosulfate) <-> Sulfite	cysH	phosphoadenosine phosphosulfate reductase	0.00530519	30	2018-04-01	565484
SW	metabolic	Sulfur cycling enzymes (detailed)	Assimilatory sulfur metabolism| Sulfate <-> APS (Adenosine 5'-phosphosulfate)	cysD	sulfate adenylyltransferase subunit 2	0.00671991	38	2018-04-01	565484
SW	metabolic	Sulfur cycling enzymes (detailed)	Assimilatory sulfur metabolism| Sulfate <-> APS (Adenosine 5'-phosphosulfate)	cysN	sulfate adenylyltransferase subunit 1	0.00300627	17	2018-04-01	565484
SW	metabolic	Sulfur cycling enzymes (detailed)	Assimilatory sulfur metabolism| Sulfate <-> APS (Adenosine 5'-phosphosulfate)	cysNC	bifunctional enzyme CysN/CysC	0.00265259	15	2018-04-01	565484
SW	metabolic	Sulfur cycling enzymes (detailed)	Assimilatory sulfur metabolism| Sulfide -> Cysteine	cysK	cysteine synthase	0.0100799	57	2018-04-01	565484
SW	metabolic	Sulfur cycling enzymes (detailed)	Assimilatory sulfur metabolism| Sulfide -> Cysteine	cysM	S-sulfo-L-cysteine synthase (O-acetyl-L-serine-dependent)	0.00265259	15	2018-04-01	565484
SW	metabolic	Sulfur cycling enzymes (detailed)	Assimilatory sulfur metabolism| Sulfite -> Sulfide	cysJ	sulfite reductase (NADPH) flavoprotein alpha-component	0.000530519	3	2018-04-01	565484
SW	metabolic	Sulfur cycling enzymes (detailed)	Dissimilatory sulfur metabolism | Sulfate reduction	aprA	adenylylsulfate reductase, subunit A	0.00123788	7	2018-04-01	565484
SW	metabolic	Sulfur cycling enzymes (detailed)	Dissimilatory sulfur metabolism | Sulfate reduction	aprB	adenylylsulfate reductase, subunit B	0.00282943	16	2018-04-01	565484
SW	metabolic	Sulfur cycling enzymes (detailed)	Dissimilatory sulfur metabolism | Sulfate reduction	sat	sulfate adenylyltransferase	0.00654307	37	2018-04-01	565484
SW	metabolic	Sulfur cycling enzymes (detailed)	Dissimilatory sulfur metabolism | Sulfide oxidation	sqr	sulfide:quinone oxidoreductase	0.00212208	12	2018-04-01	565484
SW	metabolic	Sulfur cycling enzymes (detailed)	Dissimilatory sulfur metabolism | Sulfur oxidation	sdo	sulfur dioxygenase	0.0171534	97	2018-04-01	565484
SW	metabolic	Sulfur cycling enzymes (detailed)	Dissimilatory sulfur metabolism | Sulfur oxidation/Sulfite reduction	dsrA	dissimilatory sulfite reductase alpha subunit	0.00017684	1	2018-04-01	565484
SW	metabolic	Sulfur cycling enzymes (detailed)	Dissimilatory sulfur metabolism | Sulfur oxidation/Sulfite reduction	dsrB	dissimilatory sulfite reductase beta subunit	0.000530519	3	2018-04-01	565484
SW	metabolic	Sulfur cycling enzymes (detailed)	Dissimilatory sulfur metabolism | Sulfur oxidation/Sulfite reduction	dsrC	dissimilatory sulfite reductase, subunit C	0.000353679	2	2018-04-01	565484
SW	metabolic	Sulfur cycling enzymes (detailed)	Dissimilatory sulfur metabolism | Sulfur oxidation/Sulfite reduction	dsrD	dissimilatory sulfite reductase delta subunit	0.0017684	10	2018-04-01	565484
SW	metabolic	Sulfur cycling enzymes (detailed)	Dissimilatory sulfur metabolism | Sulfur oxidation/Sulfite reduction	dsrH	dissimilatory sulfite reductase, subunit H	0.000353679	2	2018-04-01	565484
SW	metabolic	Sulfur cycling enzymes (detailed)	Dissimilatory sulfur metabolism | Sulfur oxidation/Sulfite reduction	dsrJ	dissimilatory sulfite reductase, subunit J	0.00335995	19	2018-04-01	565484
SW	metabolic	Sulfur cycling enzymes (detailed)	Dissimilatory sulfur metabolism | Sulfur oxidation/Sulfite reduction	dsrK	dissimilatory sulfite reductase, subunit K	0.00212208	12	2018-04-01	565484
SW	metabolic	Sulfur cycling enzymes (detailed)	Dissimilatory sulfur metabolism | Sulfur oxidation/Sulfite reduction	dsrM	dissimilatory sulfite reductase, subunit M	0.00229892	13	2018-04-01	565484
SW	metabolic	Sulfur cycling enzymes (detailed)	Dissimilatory sulfur metabolism | Sulfur oxidation/Sulfite reduction	dsrO	dissimilatory sulfite reductase, subunit O	0.00282943	16	2018-04-01	565484
SW	metabolic	Sulfur cycling enzymes (detailed)	Dissimilatory sulfur metabolism | Sulfur oxidation/Sulfite reduction	dsrP	dissimilatory sulfite reductase, subunit P	0.00282943	16	2018-04-01	565484
SW	metabolic	Sulfur cycling enzymes (detailed)	Dissimilatory sulfur metabolism | Sulfur oxidation/Sulfite reduction	dsrR	dissimilatory sulfite reductase, subunit R	0.00106104	6	2018-04-01	565484
SW	metabolic	Sulfur cycling enzymes (detailed)	Dissimilatory sulfur metabolism | Sulfur oxidation/Sulfite reduction	dsrT	dissimilatory sulfite reductase, subunit T	0.00265259	15	2018-04-01	565484
SW	metabolic	Sulfur cycling enzymes (detailed)	Dissimilatory sulfur metabolism | Thiosulfate disproportionation	phsA	thiosulfate reductase / polysulfide reductase chain A	0.000530519	3	2018-04-01	565484
SW	metabolic	Sulfur cycling enzymes (detailed)	Dissimilatory sulfur metabolism | Thiosulfate oxidation	soxA	L-cysteine S-thiosulfotransferase	0.00335995	19	2018-04-01	565484
SW	metabolic	Sulfur cycling enzymes (detailed)	Dissimilatory sulfur metabolism | Thiosulfate oxidation	soxB	S-sulfosulfanyl-L-cysteine sulfohydrolase	0.000884198	5	2018-04-01	565484
SW	metabolic	Sulfur cycling enzymes (detailed)	Dissimilatory sulfur metabolism | Thiosulfate oxidation	soxC	sulfane dehydrogenase subunit SoxC	0.00123788	7	2018-04-01	565484
SW	metabolic	Sulfur cycling enzymes (detailed)	Dissimilatory sulfur metabolism | Thiosulfate oxidation	soxD	S-disulfanyl-L-cysteine oxidoreductase SoxD	0.00300627	17	2018-04-01	565484
SW	metabolic	Sulfur cycling enzymes (detailed)	Dissimilatory sulfur metabolism | Thiosulfate oxidation	soxX	L-cysteine S-thiosulfotransferase	0.00548203	31	2018-04-01	565484
SW	metabolic	Sulfur cycling enzymes (detailed)	Dissimilatory sulfur metabolism | Thiosulfate oxidation	soxY	sulfur-oxidizing protein SoxY	0.00265259	15	2018-04-01	565484
SW	metabolic	Sulfur cycling enzymes (detailed)	Dissimilatory sulfur metabolism | Thiosulfate oxidation	soxYZ	soxYZ_like_carrier	0.000707359	4	2018-04-01	565484
SW	metabolic	Sulfur cycling enzymes (detailed)	Dissimilatory sulfur metabolism | Thiosulfate oxidation	soxZ	sulfur-oxidizing protein SoxZ	0.00371363	21	2018-04-01	565484
SW	metabolic	Sulfur cycling enzymes (detailed)	DMSO metabolism | DMS (Dimethyl sulfide) <-> Methanethiol	dmoB	dimethyl-sulfide monooxygenase subunit B	0.0205134	116	2018-04-01	565484
SW	metabolic	Sulfur cycling enzymes (detailed)	DMSO metabolism | DMS (Dimethyl sulfide) <-> Methanethiol	mddA	methanethiol S-methyltransferase	0.00884198	50	2018-04-01	565484
SW	metabolic	Sulfur cycling enzymes (detailed)	DMSO metabolism | DMSO (Dimethyl sulfoxide) -> Methanesulfonate	dsoB	DMS oxygenase beta subunit	0.000353679	2	2018-04-01	565484
SW	metabolic	Sulfur cycling enzymes (detailed)	DMSO metabolism | DMSO (Dimethyl sulfoxide) -> Methanesulfonate	msuD	methanesulfonate monooxygenase	0.000530519	3	2018-04-01	565484
SW	metabolic	Sulfur cycling enzymes (detailed)	DMSO metabolism | DMSO (Dimethyl sulfoxide) -> Methanesulfonate	sfnG	dimethylsulfone monooxygenase	0.000884198	5	2018-04-01	565484
SW	metabolic	Sulfur cycling enzymes (detailed)	DMSO metabolism | DMSO (Dimethyl sulfoxide) <-> DMS (Dimethyl sulfide)	ddhA	dimethylsulfide dehydrogenase subunit alpha	0.0107872	61	2018-04-01	565484
SW	metabolic	Sulfur cycling enzymes (detailed)	DMSO metabolism | DMSO (Dimethyl sulfoxide) <-> DMS (Dimethyl sulfide)	dsoB	DMS oxygenase beta subunit	0.000353679	2	2018-04-01	565484
SW	metabolic	Sulfur cycling enzymes (detailed)	Metabolism of organic sulfur | Cystathionine -> Homocysteine	malY	cysteine-S-conjugate beta-lyase	0.00194524	11	2018-04-01	565484
SW	metabolic	Sulfur cycling enzymes (detailed)	Metabolism of organic sulfur | Cystathionine -> Homocysteine	metC	cysteine-S-conjugate beta-lyase	0.00831146	47	2018-04-01	565484
SW	metabolic	Sulfur cycling enzymes (detailed)	Metabolism of organic sulfur | Cysteine <-> 3-mercaptopyruvate	aspB	aspartate aminotransferase	0.0084883	48	2018-04-01	565484
SW	metabolic	Sulfur cycling enzymes (detailed)	Metabolism of organic sulfur | Cysteine <-> Cystathionine	metB	cystathionine gamma-synthase	0.00866514	49	2018-04-01	565484
SW	metabolic	Sulfur cycling enzymes (detailed)	Metabolism of organic sulfur | Homocysteine -> Methionine	metH	5-methyltetrahydrofolate--homocysteine methyltransferase	0.0127325	72	2018-04-01	565484
SW	metabolic	Sulfur cycling enzymes (detailed)	Metabolism of organic sulfur | Homocysteine <-> Methionine	metE	5-methyltetrahydropteroyltriglutamate--homocysteine methyltransferase	0.0130861	74	2018-04-01	565484
SW	metabolic	Sulfur cycling enzymes (detailed)	Metabolism of organic sulfur | MHO (L-methionine (R)-S-oxide) -> Methionine)	msrC	L-methionine (R)-S-oxide reductase	0.00335995	19	2018-04-01	565484
SW	metabolic	Sulfur cycling enzymes (detailed)	Metabolism of organic sulfur | OAHS (O-acetylhomoserine) + Sulfide -> Homocysteine	metY	O-acetylhomoserine (thiol)-lyase	0.00689675	39	2018-04-01	565484
SW	metabolic	Sulfur cycling enzymes (detailed)	Metabolism of organic sulfur | SAH (S-adenosyl-L-homocysteine) -> Homocysteine	ahcY	adenosylhomocysteinase	0.0185682	105	2018-04-01	565484
SW	metabolic	Sulfur cycling enzymes (detailed)	Metabolism of organic sulfur | SAH (S-adenosyl-L-homocysteine) -> SRH (S-ribosylhomocysteine)	mtnN	adenosylhomocysteine nucleosidase	0.00247576	14	2018-04-01	565484
SW	metabolic	Sulfur cycling enzymes (detailed)	Metabolism of organic sulfur | SRH (S-ribosylhomocysteine) -> Homocysteine	luxS	S-ribosylhomocysteine lyase	0.00017684	1	2018-04-01	565484
SW	metabolic	Sulfur cycling enzymes (detailed)	Sulfite production from organic sulfur | Alkylsulfonate/Isethionate -> Sulfite	ssuD	alkanesulfonate monooxygenase	0.00106104	6	2018-04-01	565484
SW	metabolic	Sulfur cycling enzymes (detailed)	Sulfite production from organic sulfur | Methanesulfonate -> Sulfite	msmA	methanesulfonate monooxygenase	0.000353679	2	2018-04-01	565484
SW	metabolic	Sulfur cycling enzymes (detailed)	Sulfite production from organic sulfur | Taurine -> Sulfite	tauD	taurine dioxygenase	0.00530519	30	2018-04-01	565484
SW	metabolic	Sulfur cycling enzymes (detailed)	Sulfur-related amino acid metabolism | Cysteine -> Sulfide	cysK	cysteine synthase	0.0100799	57	2018-04-01	565484
SW	metabolic	Sulfur cycling enzymes (detailed)	Sulfur-related amino acid metabolism | Cysteine -> Sulfide	cysM	S-sulfo-L-cysteine synthase (O-acetyl-L-serine-dependent)	0.00265259	15	2018-04-01	565484
SW	metabolic	Sulfur cycling enzymes (detailed)	Sulfur-related amino acid metabolism | Cysteine -> Sulfide	dcyD	D-cysteine desulfhydrase	0.000530519	3	2018-04-01	565484
SW	metabolic	Sulfur cycling enzymes (detailed)	Sulfur-related amino acid metabolism | Cysteine -> Sulfide	malY	cysteine-S-conjugate beta-lyase	0.00194524	11	2018-04-01	565484
SW	metabolic	Sulfur cycling enzymes (detailed)	Sulfur-related amino acid metabolism | Cysteine -> Sulfide	metC	cysteine-S-conjugate beta-lyase	0.00831146	47	2018-04-01	565484
SW	metabolic	Sulfur cycling enzymes (detailed)	Sulfur-related amino acid metabolism | Methionine -> Methanethiol	megL	methionine gamma-lyase	0.0145009	82	2018-04-01	565484
SW	metabolic	Sulfur cycling enzymes (detailed)	Sulfur-related amino acid metabolism | Methionine -> SAMe (S-adenosyl-L-methionine)	metK	S-adenosylmethionine synthetase	0.0199829	113	2018-04-01	565484
SW	metabolic	Sulfur cycling enzymes (detailed)	Sulfur-related amino acid metabolism | SAMe (S-adenosyl-L-methionine) -> SAH (S-adenosyl-L-homocysteine)	dcm	DNA (cytosine-5)-methyltransferase 1	0.0169766	96	2018-04-01	565484
SW	metabolic	Urea utilization	Urease	ureA	urease subunit gamma	0.00229892	13	2018-04-01	565484
SW	metabolic	Urea utilization	Urease	ureB	urease subunit beta	0.00229892	13	2018-04-01	565484
SW	metabolic	Urea utilization	Urease	ureC	urease subunit alpha	0.00282943	16	2018-04-01	565484
WC	ambiguous	iron_aquisition-heme_oxygenase	Sid_PvdS_regulator_Paeruginosa_PA2426_180620,Metal (Iron/Manganese) reduction	mtrC	decaheme c-type cytochrome, OmcA/MtrC family	0.000184084	1	2018-04-01	543229
WC	ambiguous	iron_aquisition-iron_transport,Hydrogenases	YfeA-family-iron-binding-proteins,Ni-Fe Hydrogenase	nife-group-3c	Ni-Fe Hydrogenase, Electron-bifurcation	0.000184084	1	2018-04-01	543229
WC	ambiguous	iron_aquisition-iron_transport,Selenate reduction	FeoA-family-iron-transporter,Selenate reduction	YgfK	putative selenate reductase	0.000184084	1	2018-04-01	543229
WC	ambiguous	iron_aquisition-siderophore_transport_potential,Fermentation	HatD-family-substrate-binding-protein,Acetogenesis	acdA	acetyl coenzyme A synthetase (ADP forming), alpha domain	0.000184084	1	2018-04-01	543229
WC	ambiguous	iron_aquisition-siderophore_transport_potential,Oxidative phosphorylation	ExbD-family,Complex II (Succinate dehydrogenase/Fumarate reductase)	sdhC	succinate dehydrogenase / fumarate reductase, cytochrome b subunit	0.000184084	1	2018-04-01	543229
WC	ambiguous	iron_aquisition-siderophore_transport_potential,Sulfur cycling	ExbB-family,Sulfur oxidation	sdo	sulfur dioxygenase	0.000184084	1	2018-04-01	543229
WC	ambiguous	iron_aquisition-siderophore_transport_potential,Sulfur cycling enzymes (detailed)	ExbB-family,Dissimilatory sulfur metabolism | Sulfur oxidation	sdo	sulfur dioxygenase	0.000184084	1	2018-04-01	543229
WC	ambiguous	iron_gene_regulation,Carbon fixation	Sid_PchR_pyochelin_regulator_Pseudomonas_aeruginosa_PA4227_180623,Wood Ljungdahl pathway	cooS	anaerobic carbon-monoxide dehydrogenase catalytic subunit	0.000184084	1	2018-04-01	543229
WC	ambiguous	iron_gene_regulation,Complex carbon degradation	PF04773_FecR,Amylolytic enzymes	alpha-amylase	alpha-amylase	0.000184084	1	2018-04-01	543229
WC	ambiguous	iron_gene_regulation,Fatty acid degradation	PF01475-Iron_dependent_repressor-fur_family,Fatty acid degradation	acyl-CoA dehydrogenase	acyl-CoA dehydrogenase	0.000184084	1	2018-04-01	543229
WC	ambiguous	iron_gene_regulation,Fermentation	Sid_PvdS_regulator_Paeruginosa_PA2426_180620,Acetate to acetyl-CoA	acs	acetyl-CoA synthetase	0.000184084	1	2018-04-01	543229
WC	ambiguous	iron_gene_regulation,Nitrogen cycling	Sid_PvdS_regulator_Paeruginosa_PA2426_180620,Nitrate reduction	napA	periplasmic nitrate reductase NapA	0.000184084	1	2018-04-01	543229
WC	ambiguous	iron_gene_regulation,Oxidative phosphorylation	PF01475-Iron_dependent_repressor-fur_family,Complex II (Succinate dehydrogenase/Fumarate reductase)	sdhD	succinate dehydrogenase / fumarate reductase, membrane anchor subunit	0.000184084	1	2018-04-01	543229
WC	ambiguous	iron_gene_regulation,Oxidative phosphorylation	PF02742-Iron_dependent_repressor-dtxR_family_metal_binding_domain,Complex II (Succinate dehydrogenase/Fumarate reductase)	sdhC	succinate dehydrogenase / fumarate reductase, cytochrome b subunit	0.000184084	1	2018-04-01	543229
WC	ambiguous	iron_gene_regulation,Oxidative phosphorylation	PF02742-Iron_dependent_repressor-dtxR_family_metal_binding_domain,Complex II (Succinate dehydrogenase/Fumarate reductase)	sdhD	succinate dehydrogenase / fumarate reductase, membrane anchor subunit	0.000184084	1	2018-04-01	543229
WC	ambiguous	iron_gene_regulation,Oxidative phosphorylation	PF04773_FecR,Complex I (NADH-quinone oxidoreductase)	nuoA	NADH-quinone oxidoreductase subunit A	0.000184084	1	2018-04-01	543229
WC	ambiguous	iron_gene_regulation,Oxidative phosphorylation	Sid_PchR_pyochelin_regulator_Pseudomonas_aeruginosa_PA4227_180623,Complex II (Succinate dehydrogenase/Fumarate reductase)	sdhC	succinate dehydrogenase / fumarate reductase, cytochrome b subunit	0.000184084	1	2018-04-01	543229
WC	ambiguous	iron_gene_regulation,Oxidative phosphorylation	Sid_PvdS_regulator_Paeruginosa_PA2426_180620,Complex I (NADH-quinone oxidoreductase)	nuoA	NADH-quinone oxidoreductase subunit A	0.000184084	1	2018-04-01	543229
WC	ambiguous	iron_gene_regulation,Oxygen metabolism (Oxidative phosphorylation Complex IV)	PF01475-Iron_dependent_repressor-fur_family,Oxygen metabolism - cytochrome c oxidase, caa3-type	coxB	cytochrome c oxidase subunit II	0.000184084	1	2018-04-01	543229
WC	ambiguous	iron_gene_regulation,Oxygen metabolism (Oxidative phosphorylation Complex IV)	Sid_PvdS_regulator_Paeruginosa_PA2426_180620,Oxygen metabolism - cytochrome (quinone) oxidase, bd type	cydA	cytochrome bd ubiquinol oxidase subunit I	0.000184084	1	2018-04-01	543229
WC	ambiguous	iron_gene_regulation,Sulfur cycling enzymes (detailed)	PF01325-Iron_dependent_repressor-dtxR_family_N,Sulfur-related amino acid metabolism | SAMe (S-adenosyl-L-methionine) -> SAH (S-adenosyl-L-homocysteine)	dcm	DNA (cytosine-5)-methyltransferase 1	0.000184084	1	2018-04-01	543229
WC	ambiguous	iron_gene_regulation,Sulfur cycling enzymes (detailed)	PF04773_FecR,Assimilatory sulfur metabolism| Sulfide -> Cysteine	cysK	cysteine synthase	0.000184084	1	2018-04-01	543229
WC	ambiguous	iron_gene_regulation,Sulfur cycling enzymes (detailed)	PF04773_FecR,Sulfur-related amino acid metabolism | Cysteine -> Sulfide	cysK	cysteine synthase	0.000184084	1	2018-04-01	543229
WC	ambiguous	iron_gene_regulation,Sulfur cycling enzymes (detailed)	PF04773_FecR,Sulfur-related amino acid metabolism | SAMe (S-adenosyl-L-methionine) -> SAH (S-adenosyl-L-homocysteine)	dcm	DNA (cytosine-5)-methyltransferase 1	0.000184084	1	2018-04-01	543229
WC	ambiguous	iron_storage,Aromatics degradation	PF00210-Ferritin_like_domain,Benzoyl-CoA reduction	bcrB	benzoyl-CoA reductase subunit B	0.000184084	1	2018-04-01	543229
WC	ambiguous	iron_storage,Oxidative phosphorylation	PF00210-Ferritin_like_domain,Complex V (ATP synthase: V/A-type H+/Na+-transporting ATPase)	atpA (V/A-type)	V/A-type H+/Na+-transporting ATPase subunit A	0.000184084	1	2018-04-01	543229
WC	fegenie	iron_aquisition-heme_oxygenase	HemS-family-heme-degradation	NA	NA	0.000184084	1	2018-04-01	543229
WC	fegenie	iron_aquisition-heme_transport	HmuV-family-ATP-binding-protein	NA	NA	0.000184084	1	2018-04-01	543229
WC	fegenie	iron_aquisition-iron_transport	FbpA-family-iron-binding-protein	NA	NA	0.000920422	5	2018-04-01	543229
WC	fegenie	iron_aquisition-iron_transport	FbpB-FutB-family-iron-permease	NA	NA	0.00202493	11	2018-04-01	543229
WC	fegenie	iron_aquisition-iron_transport	FbpC-family-ATPase	NA	NA	0.000368169	2	2018-04-01	543229
WC	fegenie	iron_aquisition-iron_transport	FeoA-family-iron-transporter	NA	NA	0.00294535	16	2018-04-01	543229
WC	fegenie	iron_aquisition-iron_transport	FeoB-family-iron-transporter	NA	NA	0.00276127	15	2018-04-01	543229
WC	fegenie	iron_aquisition-iron_transport	FutA1-family-iron-binding-proteins	NA	NA	0.000184084	1	2018-04-01	543229
WC	fegenie	iron_aquisition-iron_transport	FutA2-family-iron-binding-proteins	NA	NA	0.000368169	2	2018-04-01	543229
WC	fegenie	iron_aquisition-iron_transport	FutC-family-ATPase	NA	NA	0.000552253	3	2018-04-01	543229
WC	fegenie	iron_aquisition-iron_transport	YfeA-family-iron-binding-proteins	NA	NA	0.00165676	9	2018-04-01	543229
WC	fegenie	iron_aquisition-iron_transport	YfeB-family-membrane-proteins	NA	NA	0.00184084	10	2018-04-01	543229
WC	fegenie	iron_aquisition-iron_transport	Zip-family-zink-and-iron-uptake	NA	NA	0.000368169	2	2018-04-01	543229
WC	fegenie	iron_aquisition-siderophore_transport_potential	ExbB-family	NA	NA	0.01307	71	2018-04-01	543229
WC	fegenie	iron_aquisition-siderophore_transport_potential	ExbD-family	NA	NA	0.0161994	88	2018-04-01	543229
WC	fegenie	iron_aquisition-siderophore_transport_potential	FpvC-family-siderophore-transport	NA	NA	0.000184084	1	2018-04-01	543229
WC	fegenie	iron_aquisition-siderophore_transport_potential	FpvD-family-siderophore-transport	NA	NA	0.00147268	8	2018-04-01	543229
WC	fegenie	iron_aquisition-siderophore_transport_potential	FpvE-family-permease	NA	NA	0.0034976	19	2018-04-01	543229
WC	fegenie	iron_aquisition-siderophore_transport_potential	FpvF-family-siderophore-transport	NA	NA	0.000184084	1	2018-04-01	543229
WC	fegenie	iron_aquisition-siderophore_transport_potential	FpvG-family-siderophore-transport	NA	NA	0.000368169	2	2018-04-01	543229
WC	fegenie	iron_aquisition-siderophore_transport_potential	FpvJ-family-siderophore-transport	NA	NA	0.000184084	1	2018-04-01	543229
WC	fegenie	iron_aquisition-siderophore_transport_potential	FpvK-family-hypothetical	NA	NA	0.000184084	1	2018-04-01	543229
WC	fegenie	iron_aquisition-siderophore_transport_potential	HatD-family-substrate-binding-protein	NA	NA	0.00202493	11	2018-04-01	543229
WC	fegenie	iron_aquisition-siderophore_transport_potential	LbtU-family-siderophore receptor	NA	NA	0.000368169	2	2018-04-01	543229
WC	fegenie	iron_aquisition-siderophore_transport_potential	PirA-family-siderophore-receptor	NA	NA	0.00331352	18	2018-04-01	543229
WC	fegenie	iron_aquisition-siderophore_transport_potential	PiuA-family-siderophore-receptor	NA	NA	0.000368169	2	2018-04-01	543229
WC	fegenie	iron_aquisition-siderophore_transport_potential	PvdR-family-sideropore-export	NA	NA	0.000920422	5	2018-04-01	543229
WC	fegenie	iron_aquisition-siderophore_transport_potential	PvdT-family-siderophore-export	NA	NA	0.000920422	5	2018-04-01	543229
WC	fegenie	iron_aquisition-siderophore_transport_potential	PvuCD-family-permease	NA	NA	0.000368169	2	2018-04-01	543229
WC	fegenie	iron_aquisition-siderophore_transport_potential	PvuD-family-ATP-binding-protein	NA	NA	0.000736338	4	2018-04-01	543229
WC	fegenie	iron_aquisition-siderophore_transport_potential	TonB-family	NA	NA	0.00460211	25	2018-04-01	543229
WC	fegenie	iron_gene_regulation	PF01325-Iron_dependent_repressor-dtxR_family_N	NA	NA	0.00110451	6	2018-04-01	543229
WC	fegenie	iron_gene_regulation	PF01475-Iron_dependent_repressor-fur_family	NA	NA	0.0213538	116	2018-04-01	543229
WC	fegenie	iron_gene_regulation	PF02742-Iron_dependent_repressor-dtxR_family_metal_binding_domain	NA	NA	0.00368169	20	2018-04-01	543229
WC	fegenie	iron_gene_regulation	PF04773_FecR	NA	NA	0.0160153	87	2018-04-01	543229
WC	fegenie	iron_gene_regulation	Sid_PchR_pyochelin_regulator_Pseudomonas_aeruginosa_PA4227_180623	NA	NA	0.0136222	74	2018-04-01	543229
WC	fegenie	iron_gene_regulation	Sid_PvdS_regulator_Paeruginosa_PA2426_180620	NA	NA	0.021906	119	2018-04-01	543229
WC	fegenie	iron_gene_regulation	Sid_YqjI_regulator_for_YqjH_P64588_Escherichia_coli_180606	NA	NA	0.00220901	12	2018-04-01	543229
WC	fegenie	iron_storage	PF00210-Ferritin_like_domain	NA	NA	0.00846788	46	2018-04-01	543229
WC	fegenie	iron_storage	PF13668_Ferritin_like_domain	NA	NA	0.00147268	8	2018-04-01	543229
WC	metabolic	Amino acid utilization	4-aminobutyrate aminotransferase and related aminotransferases	4-aminobutyrate aminotransferase and related aminotransferases	4-aminobutyrate aminotransferase and related aminotransferases	0.0117814	64	2018-04-01	543229
WC	metabolic	Amino acid utilization	Aminotransferase class I and II	aminotransferase class I and II	aminotransferase class I and II	0.0149108	81	2018-04-01	543229
WC	metabolic	Amino acid utilization	Aspartate/tyrosine/aromatic aminotransferase	aspartate/tyrosine/aromatic aminotransferase	aspartate/tyrosine/aromatic aminotransferase	0.0353442	192	2018-04-01	543229
WC	metabolic	Amino acid utilization	Branched-chain amino acid aminotransferase/4-amino-4-deoxychorismate lyase	branched-chain amino acid aminotransferase/4-amino-4-deoxychorismate lyase	branched-chain amino acid aminotransferase/4-amino-4-deoxychorismate lyase	0.0624046	339	2018-04-01	543229
WC	metabolic	Amino acid utilization	Histidinol-phosphate/aromatic aminotransferase	histidinol-phosphate/aromatic aminotransferase	histidinol-phosphate/aromatic aminotransferase	0.0447325	243	2018-04-01	543229
WC	metabolic	Amino acid utilization	Ornithine/acetylornithine aminotransferase	ornithine/acetylornithine aminotransferase	ornithine/acetylornithine aminotransferase	0.0311103	169	2018-04-01	543229
WC	metabolic	Amino acid utilization	Phosphoserine aminotransferase	phosphoserine aminotransferase	phosphoserine aminotransferase	0.0373691	203	2018-04-01	543229
WC	metabolic	Amino acid utilization	Serine-pyruvate aminotransferase/archaeal aspartate aminotransferase	serine-pyruvate aminotransferase/archaeal aspartate aminotransferase	serine-pyruvate aminotransferase/archaeal aspartate aminotransferase	0.00773155	42	2018-04-01	543229
WC	metabolic	Aromatics degradation	Benzoyl-CoA reduction	bcrA	benzoyl-CoA reductase subunit A	0.00312944	17	2018-04-01	543229
WC	metabolic	Aromatics degradation	Benzoyl-CoA reduction	bcrB	benzoyl-CoA reductase subunit B	0.00883605	48	2018-04-01	543229
WC	metabolic	Aromatics degradation	Benzoyl-CoA reduction	bcrC	benzoyl-CoA reductase subunit C	0.00386577	21	2018-04-01	543229
WC	metabolic	Aromatics degradation	Benzoyl-CoA reduction	bcrD	benzoyl-CoA reductase subunit D	0.0034976	19	2018-04-01	543229
WC	metabolic	Aromatics degradation	Phenol => Benzoyl-CoA	ubiX	flavin prenyltransferase	0.0277967	151	2018-04-01	543229
WC	metabolic	As cycling	Arsenate reduction	arsC1	arsenate reductase (glutaredoxin)	0.0136222	74	2018-04-01	543229
WC	metabolic	As cycling	Arsenate reduction	arsC2	arsenate reductase (thioredoxin)	0.0384736	209	2018-04-01	543229
WC	metabolic	As cycling	Arsenite oxidation	aoxA	arsenite oxidase small subunit	0.00147268	8	2018-04-01	543229
WC	metabolic	As cycling	Arsenite oxidation	aoxB	arsenite oxidase large subunit	0.00202493	11	2018-04-01	543229
WC	metabolic	C1 metabolism	Aerobic CO oxidation	coxL	aerobic carbon-monoxide dehydrogenase large subunit	0.00681112	37	2018-04-01	543229
WC	metabolic	C1 metabolism	Aerobic CO oxidation	coxM	aerobic carbon-monoxide dehydrogenase medium subunit	0.00773155	42	2018-04-01	543229
WC	metabolic	C1 metabolism	Aerobic CO oxidation	coxS	aerobic carbon-monoxide dehydrogenase small subunit	0.0246673	134	2018-04-01	543229
WC	metabolic	C1 metabolism	Formaldehyde oxidation	fae	5,6,7,8-tetrahydromethanopterin hydro-lyase	0.0047862	26	2018-04-01	543229
WC	metabolic	C1 metabolism	Formaldehyde oxidation	fdhA	glutathione-independent formaldehyde dehydrogenase	0.000184084	1	2018-04-01	543229
WC	metabolic	C1 metabolism	Formaldehyde oxidation	fghA	S-formylglutathione hydrolase	0.00460211	25	2018-04-01	543229
WC	metabolic	C1 metabolism	Formaldehyde oxidation	frmA	S-(hydroxymethyl)glutathione dehydrogenase / alcohol dehydrogenase	0.00404986	22	2018-04-01	543229
WC	metabolic	C1 metabolism	Formate oxidation	fdhA	formate dehydrogenase (coenzyme F420) alpha subunit	0.00276127	15	2018-04-01	543229
WC	metabolic	C1 metabolism	Formate oxidation	fdhB	formate dehydrogenase (coenzyme F420) beta subunit	0.0106769	58	2018-04-01	543229
WC	metabolic	C1 metabolism	Formate oxidation	fdoG	formate dehydrogenase major subunit	0.00938831	51	2018-04-01	543229
WC	metabolic	C1 metabolism	Formate oxidation	fdoH	formate dehydrogenase iron-sulfur subunit	0.0276127	150	2018-04-01	543229
WC	metabolic	C1 metabolism	Formate oxidation	fdwB	formate dehydrogenase beta subunit	0.00128859	7	2018-04-01	543229
WC	metabolic	C1 metabolism	Methanol oxidation	mxaF	methanol dehydrogenase (cytochrome c) subunit 1	0.00920422	50	2018-04-01	543229
WC	metabolic	C1 metabolism	Methyl amine -> formaldehyde	mauA	methylamine dehydrogenase light chain	0.000368169	2	2018-04-01	543229
WC	metabolic	C1 metabolism	Methyl amine -> formaldehyde	mauB	methylamine dehydrogenase heavy chain	0.000920422	5	2018-04-01	543229
WC	metabolic	Carbon fixation	3 Hydroxypropionate cycle	prpE	propionyl-CoA synthetase	0.00607479	33	2018-04-01	543229
WC	metabolic	Carbon fixation	3HP/4HB	abfD	4-hydroxybutyryl-CoA dehydratase / vinylacetyl-CoA-Delta-isomerase	0.015279	83	2018-04-01	543229
WC	metabolic	Carbon fixation	3HP/4HB	K14466	4-hydroxybutyrate---CoA ligase (ADP-forming)	0.000184084	1	2018-04-01	543229
WC	metabolic	Carbon fixation	CBB cycle - Rubisco	Form I	Form I RuBisCO large subunit	0.00147268	8	2018-04-01	543229
WC	metabolic	Carbon fixation	CBB cycle - Rubisco	Form II	Form II RuBisCO large subunit	0.00202493	11	2018-04-01	543229
WC	metabolic	Carbon fixation	CBB cycle - Rubisco	Form II/III	Form II/III RuBisCO large subunit	0.000368169	2	2018-04-01	543229
WC	metabolic	Carbon fixation	Reverse TCA cycle	aclA	ATP-citrate lyase alpha-subunit	0.00368169	20	2018-04-01	543229
WC	metabolic	Carbon fixation	Reverse TCA cycle	aclB	ATP-citrate lyase beta-subunit	0.00294535	16	2018-04-01	543229
WC	metabolic	Carbon fixation	Wood Ljungdahl pathway	cdhD	acetyl-CoA decarbonylase/synthase, CODH/ACS complex subunit delta	0.0200652	109	2018-04-01	543229
WC	metabolic	Carbon fixation	Wood Ljungdahl pathway	cdhE	acetyl-CoA decarbonylase/synthase, CODH/ACS complex subunit gamma	0.0171199	93	2018-04-01	543229
WC	metabolic	Carbon fixation	Wood Ljungdahl pathway	cooS	anaerobic carbon-monoxide dehydrogenase catalytic subunit	0.0244832	133	2018-04-01	543229
WC	metabolic	Chlorite reduction	Chlorite reduction	cld	chlorite dismutase	0.00681112	37	2018-04-01	543229
WC	metabolic	Complex carbon degradation	Amylolytic enzymes	alpha-amylase	alpha-amylase	0.0235628	128	2018-04-01	543229
WC	metabolic	Complex carbon degradation	Amylolytic enzymes	glucoamylase	glucoamylase	0.00920422	50	2018-04-01	543229
WC	metabolic	Complex carbon degradation	Amylolytic enzymes	isoamylase	isoamylase	0.00552253	30	2018-04-01	543229
WC	metabolic	Complex carbon degradation	Amylolytic enzymes	pullulanase	pullulanase	0.00368169	20	2018-04-01	543229
WC	metabolic	Complex carbon degradation	Cellulose degrading	beta-glucosidase	beta-glucosidase	0.0185925	101	2018-04-01	543229
WC	metabolic	Complex carbon degradation	Cellulose degrading	cellobiosidase	cellobiosidase	0.000368169	2	2018-04-01	543229
WC	metabolic	Complex carbon degradation	Cellulose degrading	cellulase	cellulase	0.017488	95	2018-04-01	543229
WC	metabolic	Complex carbon degradation	Chitin degrading	chitiniase	chitiniase	0.00497028	27	2018-04-01	543229
WC	metabolic	Complex carbon degradation	Chitin degrading	hexosaminidase	hexosaminidase	0.0471256	256	2018-04-01	543229
WC	metabolic	Complex carbon degradation	Endohemicellulases	alpha-D-xyloside xylohydrolase	alpha-D-xyloside xylohydrolase	0.00128859	7	2018-04-01	543229
WC	metabolic	Complex carbon degradation	Endohemicellulases	mannan endo-1,4-beta-mannosidase	mannan endo-1,4-beta-mannosidase	0.0104928	57	2018-04-01	543229
WC	metabolic	Complex carbon degradation	Hemicullulose debranching	alpha-L-rhamnosidase	alpha-L-rhamnosidase	0.0176721	96	2018-04-01	543229
WC	metabolic	Complex carbon degradation	Hemicullulose debranching	arabinosidase	arabinosidase	0.0158313	86	2018-04-01	543229
WC	metabolic	Complex carbon degradation	Hemicullulose debranching	beta-glucuronidase	beta-glucuronidase	0.000920422	5	2018-04-01	543229
WC	metabolic	Complex carbon degradation	Other oligosaccharide degrading	beta-galactosidase	beta-galactosidase	0.01307	71	2018-04-01	543229
WC	metabolic	Complex carbon degradation	Other oligosaccharide degrading	beta-mannosidase	beta-mannosidase	0.00552253	30	2018-04-01	543229
WC	metabolic	Complex carbon degradation	Other oligosaccharide degrading	beta-xylosidase	beta-xylosidase	0.00386577	21	2018-04-01	543229
WC	metabolic	Ethanol fermentation	Acetaldehyde => Ethanol	acetaldehyde => ethanol	acetaldehyde => ethanol	0.00220901	12	2018-04-01	543229
WC	metabolic	Ethanol fermentation	Acetate => Acetaldehyde	acetate => acetaldehyde	acetate => acetaldehyde	0.00294535	16	2018-04-01	543229
WC	metabolic	Fatty acid degradation	Fatty acid degradation	acyl-CoA dehydrogenase	acyl-CoA dehydrogenase	0.212065	1152	2018-04-01	543229
WC	metabolic	Fermentation	Acetate to acetyl-CoA	acs	acetyl-CoA synthetase	0.0316625	172	2018-04-01	543229
WC	metabolic	Fermentation	Acetogenesis	acdA	acetyl coenzyme A synthetase (ADP forming), alpha domain	0.0185925	101	2018-04-01	543229
WC	metabolic	Fermentation	Acetogenesis	ack	acetate kinase	0.0300058	163	2018-04-01	543229
WC	metabolic	Fermentation	Acetogenesis	pta	phosphate acetyltransferase	0.0156472	85	2018-04-01	543229
WC	metabolic	Fermentation	Lactate utilization	ldh	L-lactate dehydrogenase	0.00570662	31	2018-04-01	543229
WC	metabolic	Fermentation	Pyruvate <=> acetyl-CoA + formate	pflD	formate C-acetyltransferase	0.000368169	2	2018-04-01	543229
WC	metabolic	Fermentation	Pyruvate oxidation	porA	pyruvate ferredoxin oxidoreductase alpha subunit	0.0272445	148	2018-04-01	543229
WC	metabolic	Halogenated compound utilization	Halogenated compounds breakdown	E3.8.1.2	2-haloacid dehalogenase	0.00865197	47	2018-04-01	543229
WC	metabolic	Hydrogenases	FeFe hydrogenase	fefe-group-a13	FeFe hydrogenase, H2-evolution/Electron-bifurcation	0.0023931	13	2018-04-01	543229
WC	metabolic	Hydrogenases	FeFe hydrogenase	fefe-group-a4	FeFe hydrogenase, H2-uptake/Electron-bifurcation	0.000184084	1	2018-04-01	543229
WC	metabolic	Hydrogenases	FeFe hydrogenase	fefe-group-b	FeFe hydrogenase, H2-evolution	0.000184084	1	2018-04-01	543229
WC	metabolic	Hydrogenases	FeFe hydrogenase	fefe-group-c1	FeFe hydrogenase, H2-sensing	0.000920422	5	2018-04-01	543229
WC	metabolic	Hydrogenases	FeFe hydrogenase	fefe-group-c2	FeFe hydrogenase, H2-sensing	0.000184084	1	2018-04-01	543229
WC	metabolic	Hydrogenases	FeFe hydrogenase	fefe-group-c3	FeFe hydrogenase, H2-sensing	0.00184084	10	2018-04-01	543229
WC	metabolic	Hydrogenases	Ni-Fe Hydrogenase	nife-group-1	Ni-Fe Hydrogenase, H2-uptake	0.00938831	51	2018-04-01	543229
WC	metabolic	Hydrogenases	Ni-Fe Hydrogenase	nife-group-2ade	Ni-Fe Hydrogenase, H2-uptake	0.000184084	1	2018-04-01	543229
WC	metabolic	Hydrogenases	Ni-Fe Hydrogenase	nife-group-3abd	Ni-Fe Hydrogenase, Bidirectional	0.00184084	10	2018-04-01	543229
WC	metabolic	Hydrogenases	Ni-Fe Hydrogenase	nife-group-3c	Ni-Fe Hydrogenase, Electron-bifurcation	0.00791563	43	2018-04-01	543229
WC	metabolic	Hydrogenases	Ni-Fe Hydrogenase	nife-group-4a-g	Ni-Fe Hydrogenase, H2-evolving	0.00368169	20	2018-04-01	543229
WC	metabolic	Hydrogenases	Ni-Fe Hydrogenase	nife-group-4hi	Ni-Fe Hydrogenase, H2-uptake	0.000184084	1	2018-04-01	543229
WC	metabolic	Metal reduction	Metal (Iron/Manganese) reduction	mtrB	decaheme-associated outer membrane protein, MtrB/PioB family	0.0034976	19	2018-04-01	543229
WC	metabolic	Metal reduction	Metal (Iron/Manganese) reduction	mtrC	decaheme c-type cytochrome, OmcA/MtrC family	0.00662704	36	2018-04-01	543229
WC	metabolic	Methane metabolism	Methane oxidation - Soluble methane monoxygenase	mmoB	methane monooxygenase regulatory protein B	0.0123337	67	2018-04-01	543229
WC	metabolic	Methane metabolism	Methane oxidation - Soluble methane monoxygenase	mmoD	methane monooxygenase component D	0.000184084	1	2018-04-01	543229
WC	metabolic	Methane metabolism	Methane production	mcrA	methyl-coenzyme M reductase alpha subunit	0.000552253	3	2018-04-01	543229
WC	metabolic	Methane metabolism	Methane production	mcrB	methyl-coenzyme M reductase beta subunit	0.000368169	2	2018-04-01	543229
WC	metabolic	Methane metabolism	Methane production	mcrC	methyl-coenzyme M reductase subunit C	0.000736338	4	2018-04-01	543229
WC	metabolic	Nitrile hydration	Nitrile hydratase	nthA	nitrile hydratase subunit alpha	0.00276127	15	2018-04-01	543229
WC	metabolic	Nitrile hydration	Nitrile hydratase	nthB	nitrile hydratase subunit beta	0.00165676	9	2018-04-01	543229
WC	metabolic	Nitrogen cycling	Ammonia oxidation	amoA	methane/ammonia monooxygenase subunit A	0.000184084	1	2018-04-01	543229
WC	metabolic	Nitrogen cycling	Ammonia oxidation	amoB	methane/ammonia monooxygenase subunit B	0.000368169	2	2018-04-01	543229
WC	metabolic	Nitrogen cycling	Ammonia oxidation	amoC	methane/ammonia monooxygenase subunit C	0.000184084	1	2018-04-01	543229
WC	metabolic	Nitrogen cycling	N2 fixation	nifD	nitrogenase molybdenum-iron protein alpha chain	0.00460211	25	2018-04-01	543229
WC	metabolic	Nitrogen cycling	N2 fixation	nifH	nitrogenase iron protein	0.00515436	28	2018-04-01	543229
WC	metabolic	Nitrogen cycling	N2 fixation	nifK	nitrogenase molybdenum-iron protein beta chain	0.00404986	22	2018-04-01	543229
WC	metabolic	Nitrogen cycling	Nitrate reduction	napA	periplasmic nitrate reductase NapA	0.0058907	32	2018-04-01	543229
WC	metabolic	Nitrogen cycling	Nitrate reduction	napB	cytochrome c-type protein NapB	0.00404986	22	2018-04-01	543229
WC	metabolic	Nitrogen cycling	Nitrate reduction	narG	nitrate reductase / nitrite oxidoreductase, alpha subunit	0.0114132	62	2018-04-01	543229
WC	metabolic	Nitrogen cycling	Nitrate reduction	narH	nitrate reductase / nitrite oxidoreductase, beta subunit	0.00865197	47	2018-04-01	543229
WC	metabolic	Nitrogen cycling	Nitric oxide reduction	norB	nitric oxide reductase subunit B	0.017488	95	2018-04-01	543229
WC	metabolic	Nitrogen cycling	Nitric oxide reduction	norC	nitric oxide reductase subunit C	0.00865197	47	2018-04-01	543229
WC	metabolic	Nitrogen cycling	Nitrite oxidation	nxrA	nitrate reductase / nitrite oxidoreductase, alpha subunit	0.00552253	30	2018-04-01	543229
WC	metabolic	Nitrogen cycling	Nitrite oxidation	nxrB	nitrate reductase / nitrite oxidoreductase, beta subunit	0.00257718	14	2018-04-01	543229
WC	metabolic	Nitrogen cycling	Nitrite reduction	nirK	nitrite reductase (NO-forming)	0.00625887	34	2018-04-01	543229
WC	metabolic	Nitrogen cycling	Nitrite reduction	nirS	nitrite reductase (NO-forming) / hydroxylamine reductase	0.00460211	25	2018-04-01	543229
WC	metabolic	Nitrogen cycling	Nitrite reduction	octR	nitrite reductase (Octaheme c-type cytochrome Shewanella-type)	0.00460211	25	2018-04-01	543229
WC	metabolic	Nitrogen cycling	Nitrite reduction to ammonia	nirB	nitrite reductase (NADH) large subunit	0.0127018	69	2018-04-01	543229
WC	metabolic	Nitrogen cycling	Nitrite reduction to ammonia	nirD	nitrite reductase (NADH) small subunit	0.00994056	54	2018-04-01	543229
WC	metabolic	Nitrogen cycling	Nitrite reduction to ammonia	nrfA	nitrite reductase (cytochrome c-552)	0.030558	166	2018-04-01	543229
WC	metabolic	Nitrogen cycling	Nitrite reduction to ammonia	nrfH	cytochrome c nitrite reductase small subunit	0.0115973	63	2018-04-01	543229
WC	metabolic	Nitrogen cycling	Nitrous oxide reduction	nosD	nitrous oxidase accessory protein	0.00257718	14	2018-04-01	543229
WC	metabolic	Nitrogen cycling	Nitrous oxide reduction	nosZ	nitrous-oxide reductase	0.00312944	17	2018-04-01	543229
WC	metabolic	Oxidative phosphorylation	Complex I (NAD(P)H-quinone oxidoreductase)	NdhA	NAD(P)H-quinone oxidoreductase subunit 1	0.000368169	2	2018-04-01	543229
WC	metabolic	Oxidative phosphorylation	Complex I (NAD(P)H-quinone oxidoreductase)	NdhB	NAD(P)H-quinone oxidoreductase subunit 2	0.000368169	2	2018-04-01	543229
WC	metabolic	Oxidative phosphorylation	Complex I (NAD(P)H-quinone oxidoreductase)	NdhC	NAD(P)H-quinone oxidoreductase subunit 3	0.000368169	2	2018-04-01	543229
WC	metabolic	Oxidative phosphorylation	Complex I (NADH-quinone oxidoreductase)	nuoA	NADH-quinone oxidoreductase subunit A	0.0423394	230	2018-04-01	543229
WC	metabolic	Oxidative phosphorylation	Complex I (NADH-quinone oxidoreductase)	nuoB	NADH-quinone oxidoreductase subunit B	0.0322148	175	2018-04-01	543229
WC	metabolic	Oxidative phosphorylation	Complex I (NADH-quinone oxidoreductase)	nuoC	NADH-quinone oxidoreductase subunit C	0.0180403	98	2018-04-01	543229
WC	metabolic	Oxidative phosphorylation	Complex II (Succinate dehydrogenase/Fumarate reductase)	sdhC	succinate dehydrogenase / fumarate reductase, cytochrome b subunit	0.0318466	173	2018-04-01	543229
WC	metabolic	Oxidative phosphorylation	Complex II (Succinate dehydrogenase/Fumarate reductase)	sdhD	succinate dehydrogenase / fumarate reductase, membrane anchor subunit	0.0139904	76	2018-04-01	543229
WC	metabolic	Oxidative phosphorylation	Complex III (Cytochrome c reductase)	fbcH	ubiquinol-cytochrome c reductase cytochrome b/c1 subunit	0.000368169	2	2018-04-01	543229
WC	metabolic	Oxidative phosphorylation	Complex III (Cytochrome c reductase)	petA	ubiquinol-cytochrome c reductase iron-sulfur subunit	0.0163835	89	2018-04-01	543229
WC	metabolic	Oxidative phosphorylation	Complex III (Cytochrome c reductase)	petB	ubiquinol-cytochrome c reductase cytochrome b/c1 subunit	0.0235628	128	2018-04-01	543229
WC	metabolic	Oxidative phosphorylation	Complex V (ATP synthase: V/A-type H+/Na+-transporting ATPase)	atpA (V/A-type)	V/A-type H+/Na+-transporting ATPase subunit A	0.00533845	29	2018-04-01	543229
WC	metabolic	Oxidative phosphorylation	Complex V (ATP synthase: V/A-type H+/Na+-transporting ATPase)	atpB (V/A-type)	V/A-type H+/Na+-transporting ATPase subunit B	0.00386577	21	2018-04-01	543229
WC	metabolic	Oxidative phosphorylation	Complex V (F-type H+-transporting ATPase)	atpA (F-type)	F-type H+/Na+-transporting ATPase subunit alpha	0.0609319	331	2018-04-01	543229
WC	metabolic	Oxidative phosphorylation	Complex V (F-type H+-transporting ATPase)	atpD (F-type)	F-type H+/Na+-transporting ATPase subunit beta	0.056698	308	2018-04-01	543229
WC	metabolic	Oxygen metabolism (Oxidative phosphorylation Complex IV)	Oxygen metabolism - cytochrome (quinone) oxidase, bd type	cydA	cytochrome bd ubiquinol oxidase subunit I	0.0432598	235	2018-04-01	543229
WC	metabolic	Oxygen metabolism (Oxidative phosphorylation Complex IV)	Oxygen metabolism - cytochrome (quinone) oxidase, bd type	cydB	cytochrome bd ubiquinol oxidase subunit II	0.0254037	138	2018-04-01	543229
WC	metabolic	Oxygen metabolism (Oxidative phosphorylation Complex IV)	Oxygen metabolism - cytochrome (quinone) oxidase, bo type	cyoA	cytochrome o ubiquinol oxidase subunit II	0.0047862	26	2018-04-01	543229
WC	metabolic	Oxygen metabolism (Oxidative phosphorylation Complex IV)	Oxygen metabolism - cytochrome (quinone) oxidase, bo type	cyoB	cytochrome o ubiquinol oxidase subunit I	0.00220901	12	2018-04-01	543229
WC	metabolic	Oxygen metabolism (Oxidative phosphorylation Complex IV)	Oxygen metabolism - cytochrome (quinone) oxidase, bo type	cyoC	cytochrome o ubiquinol oxidase subunit III	0.00368169	20	2018-04-01	543229
WC	metabolic	Oxygen metabolism (Oxidative phosphorylation Complex IV)	Oxygen metabolism - cytochrome (quinone) oxidase, bo type	cyoD	cytochrome o ubiquinol oxidase subunit IV	0.00404986	22	2018-04-01	543229
WC	metabolic	Oxygen metabolism (Oxidative phosphorylation Complex IV)	Oxygen metabolism - cytochrome c oxidase, caa3-type	coxA	cytochrome c oxidase subunit I	0.0195129	106	2018-04-01	543229
WC	metabolic	Oxygen metabolism (Oxidative phosphorylation Complex IV)	Oxygen metabolism - cytochrome c oxidase, caa3-type	coxB	cytochrome c oxidase subunit II	0.0279808	152	2018-04-01	543229
WC	metabolic	Oxygen metabolism (Oxidative phosphorylation Complex IV)	Oxygen metabolism - cytochrome c oxidase, cbb3-type	ccoN	cytochrome c oxidase cbb3-type subunit I	0.0237469	129	2018-04-01	543229
WC	metabolic	Oxygen metabolism (Oxidative phosphorylation Complex IV)	Oxygen metabolism - cytochrome c oxidase, cbb3-type	ccoO	cytochrome c oxidase cbb3-type subunit II	0.0204334	111	2018-04-01	543229
WC	metabolic	Oxygen metabolism (Oxidative phosphorylation Complex IV)	Oxygen metabolism - cytochrome c oxidase, cbb3-type	ccoP	cytochrome c oxidase cbb3-type subunit III	0.0259559	141	2018-04-01	543229
WC	metabolic	Perchlorate reduction	Perchlorate reduction	pcrA	perchlorate reductase, subunit alpha	0.00331352	18	2018-04-01	543229
WC	metabolic	Perchlorate reduction	Perchlorate reduction	pcrB	perchlorate reductase, subunit beta	0.00276127	15	2018-04-01	543229
WC	metabolic	Selenate reduction	Selenate reduction	xdhD	putative selenate reductase molybdopterin-binding subunit	0.00294535	16	2018-04-01	543229
WC	metabolic	Selenate reduction	Selenate reduction	YgfK	putative selenate reductase	0.00791563	43	2018-04-01	543229
WC	metabolic	Selenate reduction	Selenate reduction	ygfM	putative selenate reductase FAD-binding subunit	0.000184084	1	2018-04-01	543229
WC	metabolic	Sulfur cycling	Sulfate reduction	aprA	adenylylsulfate reductase, subunit A	0.00717929	39	2018-04-01	543229
WC	metabolic	Sulfur cycling	Sulfate reduction	sat	sulfate adenylyltransferase	0.0228265	124	2018-04-01	543229
WC	metabolic	Sulfur cycling	Sulfide oxidation	sqr	sulfide:quinone oxidoreductase	0.00644295	35	2018-04-01	543229
WC	metabolic	Sulfur cycling	Sulfite reduction	asrB	anaerobic sulfite reductase subunit B	0.000184084	1	2018-04-01	543229
WC	metabolic	Sulfur cycling	Sulfite reduction	dsrD	dissimilatory sulfite reductase delta subunit	0.0101246	55	2018-04-01	543229
WC	metabolic	Sulfur cycling	Sulfur oxidation	dsrA	dissimilatory sulfite reductase alpha subunit	0.000184084	1	2018-04-01	543229
WC	metabolic	Sulfur cycling	Sulfur oxidation	dsrB	dissimilatory sulfite reductase beta subunit	0.000184084	1	2018-04-01	543229
WC	metabolic	Sulfur cycling	Sulfur oxidation	sdo	sulfur dioxygenase	0.0399463	217	2018-04-01	543229
WC	metabolic	Sulfur cycling	Sulfur oxidation/reduction	sor	sulfur oxygenase/reductase	0.000368169	2	2018-04-01	543229
WC	metabolic	Sulfur cycling	Thiosulfate disproportionation	phsA	thiosulfate reductase / polysulfide reductase chain A	0.00570662	31	2018-04-01	543229
WC	metabolic	Sulfur cycling	Thiosulfate oxidation	soxB	S-sulfosulfanyl-L-cysteine sulfohydrolase	0.000184084	1	2018-04-01	543229
WC	metabolic	Sulfur cycling	Thiosulfate oxidation	soxC	sulfane dehydrogenase subunit SoxC	0.000920422	5	2018-04-01	543229
WC	metabolic	Sulfur cycling	Thiosulfate oxidation	soxY	sulfur-oxidizing protein SoxY	0.00423394	23	2018-04-01	543229
WC	metabolic	Sulfur cycling enzymes (detailed)	Assimilatory sulfur metabolism| APS (Adenosine 5'-phosphosulfate) <-> PAPS (3'-Phosphoadenosine 5'-phosphosulfate)	cysC	adenylylsulfate kinase	0.00404986	22	2018-04-01	543229
WC	metabolic	Sulfur cycling enzymes (detailed)	Assimilatory sulfur metabolism| APS (Adenosine 5'-phosphosulfate) <-> PAPS (3'-Phosphoadenosine 5'-phosphosulfate)	cysNC	bifunctional enzyme CysN/CysC	0.00312944	17	2018-04-01	543229
WC	metabolic	Sulfur cycling enzymes (detailed)	Assimilatory sulfur metabolism| PAPS (3'-Phosphoadenosine 5'-phosphosulfate) <-> Sulfite	cysH	phosphoadenosine phosphosulfate reductase	0.0198811	108	2018-04-01	543229
WC	metabolic	Sulfur cycling enzymes (detailed)	Assimilatory sulfur metabolism| Sulfate <-> APS (Adenosine 5'-phosphosulfate)	cysD	sulfate adenylyltransferase subunit 2	0.021722	118	2018-04-01	543229
WC	metabolic	Sulfur cycling enzymes (detailed)	Assimilatory sulfur metabolism| Sulfate <-> APS (Adenosine 5'-phosphosulfate)	cysN	sulfate adenylyltransferase subunit 1	0.00883605	48	2018-04-01	543229
WC	metabolic	Sulfur cycling enzymes (detailed)	Assimilatory sulfur metabolism| Sulfate <-> APS (Adenosine 5'-phosphosulfate)	cysNC	bifunctional enzyme CysN/CysC	0.00312944	17	2018-04-01	543229
WC	metabolic	Sulfur cycling enzymes (detailed)	Assimilatory sulfur metabolism| Sulfide -> Cysteine	cysK	cysteine synthase	0.0298217	162	2018-04-01	543229
WC	metabolic	Sulfur cycling enzymes (detailed)	Assimilatory sulfur metabolism| Sulfide -> Cysteine	cysM	S-sulfo-L-cysteine synthase (O-acetyl-L-serine-dependent)	0.00736338	40	2018-04-01	543229
WC	metabolic	Sulfur cycling enzymes (detailed)	Assimilatory sulfur metabolism| Sulfite -> Sulfide	cysJ	sulfite reductase (NADPH) flavoprotein alpha-component	0.000736338	4	2018-04-01	543229
WC	metabolic	Sulfur cycling enzymes (detailed)	Dissimilatory sulfur metabolism | Sulfate reduction	aprA	adenylylsulfate reductase, subunit A	0.00717929	39	2018-04-01	543229
WC	metabolic	Sulfur cycling enzymes (detailed)	Dissimilatory sulfur metabolism | Sulfate reduction	aprB	adenylylsulfate reductase, subunit B	0.0115973	63	2018-04-01	543229
WC	metabolic	Sulfur cycling enzymes (detailed)	Dissimilatory sulfur metabolism | Sulfate reduction	sat	sulfate adenylyltransferase	0.0228265	124	2018-04-01	543229
WC	metabolic	Sulfur cycling enzymes (detailed)	Dissimilatory sulfur metabolism | Sulfide oxidation	sqr	sulfide:quinone oxidoreductase	0.00644295	35	2018-04-01	543229
WC	metabolic	Sulfur cycling enzymes (detailed)	Dissimilatory sulfur metabolism | Sulfite reduction	asrB	anaerobic sulfite reductase subunit B	0.000184084	1	2018-04-01	543229
WC	metabolic	Sulfur cycling enzymes (detailed)	Dissimilatory sulfur metabolism | Sulfur oxidation	sdo	sulfur dioxygenase	0.0399463	217	2018-04-01	543229
WC	metabolic	Sulfur cycling enzymes (detailed)	Dissimilatory sulfur metabolism | Sulfur oxidation/reduction	sor	sulfur oxygenase/reductase	0.000368169	2	2018-04-01	543229
WC	metabolic	Sulfur cycling enzymes (detailed)	Dissimilatory sulfur metabolism | Sulfur oxidation/Sulfite reduction	dsrA	dissimilatory sulfite reductase alpha subunit	0.000184084	1	2018-04-01	543229
WC	metabolic	Sulfur cycling enzymes (detailed)	Dissimilatory sulfur metabolism | Sulfur oxidation/Sulfite reduction	dsrB	dissimilatory sulfite reductase beta subunit	0.000184084	1	2018-04-01	543229
WC	metabolic	Sulfur cycling enzymes (detailed)	Dissimilatory sulfur metabolism | Sulfur oxidation/Sulfite reduction	dsrC	dissimilatory sulfite reductase, subunit C	0.000184084	1	2018-04-01	543229
WC	metabolic	Sulfur cycling enzymes (detailed)	Dissimilatory sulfur metabolism | Sulfur oxidation/Sulfite reduction	dsrD	dissimilatory sulfite reductase delta subunit	0.0101246	55	2018-04-01	543229
WC	metabolic	Sulfur cycling enzymes (detailed)	Dissimilatory sulfur metabolism | Sulfur oxidation/Sulfite reduction	dsrH	dissimilatory sulfite reductase, subunit H	0.000184084	1	2018-04-01	543229
WC	metabolic	Sulfur cycling enzymes (detailed)	Dissimilatory sulfur metabolism | Sulfur oxidation/Sulfite reduction	dsrJ	dissimilatory sulfite reductase, subunit J	0.0082838	45	2018-04-01	543229
WC	metabolic	Sulfur cycling enzymes (detailed)	Dissimilatory sulfur metabolism | Sulfur oxidation/Sulfite reduction	dsrK	dissimilatory sulfite reductase, subunit K	0.0114132	62	2018-04-01	543229
WC	metabolic	Sulfur cycling enzymes (detailed)	Dissimilatory sulfur metabolism | Sulfur oxidation/Sulfite reduction	dsrM	dissimilatory sulfite reductase, subunit M	0.0121496	66	2018-04-01	543229
WC	metabolic	Sulfur cycling enzymes (detailed)	Dissimilatory sulfur metabolism | Sulfur oxidation/Sulfite reduction	dsrO	dissimilatory sulfite reductase, subunit O	0.00809971	44	2018-04-01	543229
WC	metabolic	Sulfur cycling enzymes (detailed)	Dissimilatory sulfur metabolism | Sulfur oxidation/Sulfite reduction	dsrP	dissimilatory sulfite reductase, subunit P	0.00791563	43	2018-04-01	543229
WC	metabolic	Sulfur cycling enzymes (detailed)	Dissimilatory sulfur metabolism | Sulfur oxidation/Sulfite reduction	dsrR	dissimilatory sulfite reductase, subunit R	0.000552253	3	2018-04-01	543229
WC	metabolic	Sulfur cycling enzymes (detailed)	Dissimilatory sulfur metabolism | Sulfur oxidation/Sulfite reduction	dsrS	dissimilatory sulfite reductase, subunit S	0.00165676	9	2018-04-01	543229
WC	metabolic	Sulfur cycling enzymes (detailed)	Dissimilatory sulfur metabolism | Sulfur oxidation/Sulfite reduction	dsrT	dissimilatory sulfite reductase, subunit T	0.00607479	33	2018-04-01	543229
WC	metabolic	Sulfur cycling enzymes (detailed)	Dissimilatory sulfur metabolism | Thiosulfate disproportionation	phsA	thiosulfate reductase / polysulfide reductase chain A	0.00570662	31	2018-04-01	543229
WC	metabolic	Sulfur cycling enzymes (detailed)	Dissimilatory sulfur metabolism | Thiosulfate oxidation	soxA	L-cysteine S-thiosulfotransferase	0.00994056	54	2018-04-01	543229
WC	metabolic	Sulfur cycling enzymes (detailed)	Dissimilatory sulfur metabolism | Thiosulfate oxidation	soxB	S-sulfosulfanyl-L-cysteine sulfohydrolase	0.000184084	1	2018-04-01	543229
WC	metabolic	Sulfur cycling enzymes (detailed)	Dissimilatory sulfur metabolism | Thiosulfate oxidation	soxC	sulfane dehydrogenase subunit SoxC	0.000920422	5	2018-04-01	543229
WC	metabolic	Sulfur cycling enzymes (detailed)	Dissimilatory sulfur metabolism | Thiosulfate oxidation	soxD	S-disulfanyl-L-cysteine oxidoreductase SoxD	0.0047862	26	2018-04-01	543229
WC	metabolic	Sulfur cycling enzymes (detailed)	Dissimilatory sulfur metabolism | Thiosulfate oxidation	soxX	L-cysteine S-thiosulfotransferase	0.0128859	70	2018-04-01	543229
WC	metabolic	Sulfur cycling enzymes (detailed)	Dissimilatory sulfur metabolism | Thiosulfate oxidation	soxY	sulfur-oxidizing protein SoxY	0.00423394	23	2018-04-01	543229
WC	metabolic	Sulfur cycling enzymes (detailed)	Dissimilatory sulfur metabolism | Thiosulfate oxidation	soxYZ	soxYZ_like_carrier	0.00220901	12	2018-04-01	543229
WC	metabolic	Sulfur cycling enzymes (detailed)	Dissimilatory sulfur metabolism | Thiosulfate oxidation	soxZ	sulfur-oxidizing protein SoxZ	0.00662704	36	2018-04-01	543229
WC	metabolic	Sulfur cycling enzymes (detailed)	DMSO metabolism | DMS (Dimethyl sulfide) <-> Methanethiol	dmoB	dimethyl-sulfide monooxygenase subunit B	0.0555935	302	2018-04-01	543229
WC	metabolic	Sulfur cycling enzymes (detailed)	DMSO metabolism | DMS (Dimethyl sulfide) <-> Methanethiol	mddA	methanethiol S-methyltransferase	0.01307	71	2018-04-01	543229
WC	metabolic	Sulfur cycling enzymes (detailed)	DMSO metabolism | DMSO (Dimethyl sulfoxide) -> Methanesulfonate	dsoA	DMS oxygenase alpha subunit	0.000552253	3	2018-04-01	543229
WC	metabolic	Sulfur cycling enzymes (detailed)	DMSO metabolism | DMSO (Dimethyl sulfoxide) -> Methanesulfonate	dsoB	DMS oxygenase beta subunit	0.0023931	13	2018-04-01	543229
WC	metabolic	Sulfur cycling enzymes (detailed)	DMSO metabolism | DMSO (Dimethyl sulfoxide) -> Methanesulfonate	msuD	methanesulfonate monooxygenase	0.000552253	3	2018-04-01	543229
WC	metabolic	Sulfur cycling enzymes (detailed)	DMSO metabolism | DMSO (Dimethyl sulfoxide) -> Methanesulfonate	sfnG	dimethylsulfone monooxygenase	0.00220901	12	2018-04-01	543229
WC	metabolic	Sulfur cycling enzymes (detailed)	DMSO metabolism | DMSO (Dimethyl sulfoxide) <-> DMS (Dimethyl sulfide)	ddhA	dimethylsulfide dehydrogenase subunit alpha	0.076395	415	2018-04-01	543229
WC	metabolic	Sulfur cycling enzymes (detailed)	DMSO metabolism | DMSO (Dimethyl sulfoxide) <-> DMS (Dimethyl sulfide)	dmsA	anaerobic dimethyl sulfoxide reductase subunit A	0.000920422	5	2018-04-01	543229
WC	metabolic	Sulfur cycling enzymes (detailed)	DMSO metabolism | DMSO (Dimethyl sulfoxide) <-> DMS (Dimethyl sulfide)	dsoA	DMS oxygenase alpha subunit	0.000552253	3	2018-04-01	543229
WC	metabolic	Sulfur cycling enzymes (detailed)	DMSO metabolism | DMSO (Dimethyl sulfoxide) <-> DMS (Dimethyl sulfide)	dsoB	DMS oxygenase beta subunit	0.0023931	13	2018-04-01	543229
WC	metabolic	Sulfur cycling enzymes (detailed)	Metabolism of organic sulfur | Cystathionine -> Homocysteine	malY	cysteine-S-conjugate beta-lyase	0.00773155	42	2018-04-01	543229
WC	metabolic	Sulfur cycling enzymes (detailed)	Metabolism of organic sulfur | Cystathionine -> Homocysteine	metC	cysteine-S-conjugate beta-lyase	0.0106769	58	2018-04-01	543229
WC	metabolic	Sulfur cycling enzymes (detailed)	Metabolism of organic sulfur | Cysteine <-> 3-mercaptopyruvate	aspB	aspartate aminotransferase	0.0255877	139	2018-04-01	543229
WC	metabolic	Sulfur cycling enzymes (detailed)	Metabolism of organic sulfur | Cysteine <-> Cystathionine	metB	cystathionine gamma-synthase	0.0132541	72	2018-04-01	543229
WC	metabolic	Sulfur cycling enzymes (detailed)	Metabolism of organic sulfur | Homocysteine -> Methionine	metH	5-methyltetrahydrofolate--homocysteine methyltransferase	0.06535	355	2018-04-01	543229
WC	metabolic	Sulfur cycling enzymes (detailed)	Metabolism of organic sulfur | Homocysteine <-> Methionine	metE	5-methyltetrahydropteroyltriglutamate--homocysteine methyltransferase	0.0520959	283	2018-04-01	543229
WC	metabolic	Sulfur cycling enzymes (detailed)	Metabolism of organic sulfur | MHO (L-methionine (R)-S-oxide) -> Methionine)	msrC	L-methionine (R)-S-oxide reductase	0.0127018	69	2018-04-01	543229
WC	metabolic	Sulfur cycling enzymes (detailed)	Metabolism of organic sulfur | OAHS (O-acetylhomoserine) + Sulfide -> Homocysteine	metY	O-acetylhomoserine (thiol)-lyase	0.0244832	133	2018-04-01	543229
WC	metabolic	Sulfur cycling enzymes (detailed)	Metabolism of organic sulfur | SAH (S-adenosyl-L-homocysteine) -> Homocysteine	ahcY	adenosylhomocysteinase	0.0822857	447	2018-04-01	543229
WC	metabolic	Sulfur cycling enzymes (detailed)	Metabolism of organic sulfur | SAH (S-adenosyl-L-homocysteine) -> SRH (S-ribosylhomocysteine)	mtnN	adenosylhomocysteine nucleosidase	0.00717929	39	2018-04-01	543229
WC	metabolic	Sulfur cycling enzymes (detailed)	Metabolism of organic sulfur | SRH (S-ribosylhomocysteine) -> Homocysteine	luxS	S-ribosylhomocysteine lyase	0.000368169	2	2018-04-01	543229
WC	metabolic	Sulfur cycling enzymes (detailed)	Sulfite production from organic sulfur | Alkylsulfonate/Isethionate -> Sulfite	ssuD	alkanesulfonate monooxygenase	0.00184084	10	2018-04-01	543229
WC	metabolic	Sulfur cycling enzymes (detailed)	Sulfite production from organic sulfur | Taurine -> Sulfite	tauD	taurine dioxygenase	0.00865197	47	2018-04-01	543229
WC	metabolic	Sulfur cycling enzymes (detailed)	Sulfur-related amino acid metabolism | Cysteine -> Sulfide	cysK	cysteine synthase	0.0298217	162	2018-04-01	543229
WC	metabolic	Sulfur cycling enzymes (detailed)	Sulfur-related amino acid metabolism | Cysteine -> Sulfide	cysM	S-sulfo-L-cysteine synthase (O-acetyl-L-serine-dependent)	0.00736338	40	2018-04-01	543229
WC	metabolic	Sulfur cycling enzymes (detailed)	Sulfur-related amino acid metabolism | Cysteine -> Sulfide	dcyD	D-cysteine desulfhydrase	0.00110451	6	2018-04-01	543229
WC	metabolic	Sulfur cycling enzymes (detailed)	Sulfur-related amino acid metabolism | Cysteine -> Sulfide	malY	cysteine-S-conjugate beta-lyase	0.00773155	42	2018-04-01	543229
WC	metabolic	Sulfur cycling enzymes (detailed)	Sulfur-related amino acid metabolism | Cysteine -> Sulfide	metC	cysteine-S-conjugate beta-lyase	0.0106769	58	2018-04-01	543229
WC	metabolic	Sulfur cycling enzymes (detailed)	Sulfur-related amino acid metabolism | Methionine -> Methanethiol	megL	methionine gamma-lyase	0.0294535	160	2018-04-01	543229
WC	metabolic	Sulfur cycling enzymes (detailed)	Sulfur-related amino acid metabolism | Methionine -> SAMe (S-adenosyl-L-methionine)	metK	S-adenosylmethionine synthetase	0.0994056	540	2018-04-01	543229
WC	metabolic	Sulfur cycling enzymes (detailed)	Sulfur-related amino acid metabolism | SAMe (S-adenosyl-L-methionine) -> SAH (S-adenosyl-L-homocysteine)	dcm	DNA (cytosine-5)-methyltransferase 1	0.0800767	435	2018-04-01	543229
WC	metabolic	Urea utilization	Urease	ureA	urease subunit gamma	0.00681112	37	2018-04-01	543229
WC	metabolic	Urea utilization	Urease	ureB	urease subunit beta	0.00736338	40	2018-04-01	543229
WC	metabolic	Urea utilization	Urease	ureC	urease subunit alpha	0.00994056	54	2018-04-01	543229
D6	NA	iron_aquisition-heme_transport	HmuV-family-ATP-binding-protein	NA	NA	0.00150117	7	2013-10-01	466302
D6	NA	iron_aquisition-heme_transport	HmuY-substrate-binding-protein	NA	NA	0.000214453	1	2013-10-01	466302
D6	NA	iron_aquisition-iron_transport	FbpA-family-iron-binding-protein	NA	NA	0.00064336	3	2013-10-01	466302
D6	NA	iron_aquisition-iron_transport	FbpB-FutB-family-iron-permease	NA	NA	0.000857813	4	2013-10-01	466302
D6	NA	iron_aquisition-iron_transport	FeoA-family-iron-transporter	NA	NA	0.0105082	49	2013-10-01	466302
D6	NA	iron_aquisition-iron_transport	FeoB-family-iron-transporter	NA	NA	0.0120094	56	2013-10-01	466302
D6	NA	iron_aquisition-iron_transport	FeoE-family-iron-efflux	NA	NA	0.00064336	3	2013-10-01	466302
D6	NA	iron_aquisition-iron_transport	FutA1-family-iron-binding-proteins	NA	NA	0.000214453	1	2013-10-01	466302
D6	NA	iron_aquisition-iron_transport	FutC-family-ATPase	NA	NA	0.000214453	1	2013-10-01	466302
D6	NA	iron_aquisition-iron_transport	YfeA-family-iron-binding-proteins	NA	NA	0.00214453	10	2013-10-01	466302
D6	NA	iron_aquisition-iron_transport	YfeB-family-membrane-proteins	NA	NA	0.00407461	19	2013-10-01	466302
D6	NA	iron_aquisition-iron_transport	Zip-family-zink-and-iron-uptake	NA	NA	0.00107227	5	2013-10-01	466302
D6	NA	iron_aquisition-siderophore_transport_potential	ExbB-family	NA	NA	0.0126527	59	2013-10-01	466302
D6	NA	iron_aquisition-siderophore_transport_potential	ExbD-family	NA	NA	0.013725	64	2013-10-01	466302
D6	NA	iron_aquisition-siderophore_transport_potential	FpvC-family-siderophore-transport	NA	NA	0.000857813	4	2013-10-01	466302
D6	NA	iron_aquisition-siderophore_transport_potential	FpvD-family-siderophore-transport	NA	NA	0.00193008	9	2013-10-01	466302
D6	NA	iron_aquisition-siderophore_transport_potential	FpvE-family-permease	NA	NA	0.00857813	40	2013-10-01	466302
D6	NA	iron_aquisition-siderophore_transport_potential	HatD-family-substrate-binding-protein	NA	NA	0.00600469	28	2013-10-01	466302
D6	NA	iron_aquisition-siderophore_transport_potential	LbtU-family-siderophore receptor	NA	NA	0.000214453	1	2013-10-01	466302
D6	NA	iron_aquisition-siderophore_transport_potential	PirA-family-siderophore-receptor	NA	NA	0.0032168	15	2013-10-01	466302
[truncated: 155 more rows]
