# Supplementary material for: Iron-Fueled Life in the Continental Subsurface: Deep Mine Microbial Observatory, South Dakota, USA
Source: Appl Environ Microbiol. 2021 Sep 28;87(20):e00832-21. doi: 10.1128/AEM.00832-21 (PMC8478452; doi:10.1128/AEM.00832-21)
Supplement: Supplemental file 5 — Table S4. Download AEM.00832-21-s0005.xlsx, XLSX file, 0.01 MB [file aem.00832-21-s0005.xlsx]

## Sheet: supp_table4
gene_id	category	gene_function
io_1	iron oxidation	Cyc1
io_2	iron oxidation	Cyc2_repCluster1
io_3	iron oxidation	Cyc2_repCluster2
io_4	iron oxidation	Cyc2_repCluster3
io_5	iron oxidation	FoxE
io_6	iron oxidation	FoxY
ir_1	iron reduction	2514223670 filler {omc} Geobacter sulfurreducens CxxxxCH...CXXCH domain-containing protein [Ignavibacterium album Mat9-16; JCM 16511 : NC_017464]
ir_2	iron reduction	2514223671 filler {pc} c(7)-type cytochrome triheme domain-containing protein [Ignavibacterium album Mat9-16; JCM 16511 : NC_017464]
ir_3	iron reduction	2514223672 filler {porin} hypothetical protein [Ignavibacterium album Mat9-16; JCM 16511 : NC_017464]
ir_4	iron reduction	637127333 NP_953688 {omc} (extC) cytochrome c family protein [Geobacter sulfurreducens PCA: NC_002939]
ir_5	iron reduction	637127334 NP_953689 {porin} (extB) hypothetical protein [Geobacter sulfurreducens PCA: NC_002939]
ir_6	iron reduction	637127415 NP_953769 {omc} cytochrome c family protein [Geobacter sulfurreducens PCA: NC_002939]
ir_7	iron reduction	637127416 NP_953770 {pc} cytochrome c family protein [Geobacter sulfurreducens PCA: NC_002939]
ir_8	iron reduction	637127417 NP_953771 {porin} hypothetical protein [Geobacter sulfurreducens PCA: NC_002939]
ir_9	iron reduction	637127428 NP_953782 {omc} omcB polyheme membrane-associated cytochrome c [Geobacter sulfurreducens PCA: NC_002939]
ir_10	iron reduction	637127429 NP_953783 {pc} omaB cytochrome c family protein [Geobacter sulfurreducens PCA: NC_002939]
ir_11	iron reduction	637127430 NP_953784 {porin} ombB hypothetical protein [Geobacter sulfurreducens PCA: NC_002939]
ir_12	iron reduction	637778105 YP_383794 {pc} cytochrome c family protein [Geobacter metallireducens GS-15: NC_007517]
ir_13	iron reduction	637778187 YP_383875 {porin} hypothetical protein [Geobacter metallireducens GS-15: NC_007517]
ir_14	iron reduction	637778191 YP_383879 {pc} cytochrome c family protein [Geobacter metallireducens GS-15: NC_007517]
ir_15	iron reduction	638465402 ZP_01313809 {porin} hypothetical protein [Desulfuromonas acetoxidans DSM 684; unfinished sequence: NZ_AAEW02000022]
ir_16	iron reduction	638465403 ZP_01313810 {pc} cytochrome c family protein [Desulfuromonas acetoxidans DSM 684; unfinished sequence: NZ_AAEW02000022]
ir_17	iron reduction	640548487 YP_001229770 {porin} hypothetical protein [Geobacter uraniumreducens Rf4: NC_009483]
ir_18	iron reduction	640548488 YP_001229771 {pc} hypothetical protein [Geobacter uraniumreducens Rf4: NC_009483]
ir_19	iron reduction	640548489 YP_001229772 {omc} cytochrome C family protein [Geobacter uraniumreducens Rf4: NC_009483]
ir_20	iron reduction	640549328 YP_001230600 {omc} cytochrome C family protein [Geobacter uraniumreducens Rf4: NC_009483]
ir_21	iron reduction	640549330 YP_001230602 {porin} hypothetical protein [Geobacter uraniumreducens Rf4: NC_009483]
ir_22	iron reduction	642557019 CAJ74787 {porin} unknown protein [Kuenenia stuttgartiensis genome fragment KUST_E (5 of 5).: CT573071]
ir_23	iron reduction	642557020 CAJ74788 {pc} hypothetical multiheme cytochrome c protein [Kuenenia stuttgartiensis genome fragment KUST_E (5 of 5).: CT573071]
ir_24	iron reduction	642769370 YP_002140170 {omc} polyheme membrane-associated cytochrome c [Geobacter bemidjiensis Bem: NC_011146]
ir_25	iron reduction	643638980 YP_002537145 {omc} hypothetical protein [Geobacter sp. FRC-32: NC_011979]
ir_26	iron reduction	646796949 YP_003639120 TherJR_0333 hypothetical protein [Thermincola sp. JR: NC_014152]
ir_27	iron reduction	646797728 YP_003639887 TherJR_1122 cytochrome C family protein [Thermincola sp. JR: NC_014152]
ir_28	iron reduction	646799199 YP_003641333 TherJR_2595 hypothetical protein [Thermincola sp. JR: NC_014152]
ir_29	iron reduction	646847492 YP_003691554 {porin} hypothetical protein [Desulfurivibrio alkaliphilus AHT2 chromosome: NC_014216]
ir_30	iron reduction	646847494 YP_003691556 {omc} hypothetical protein [Desulfurivibrio alkaliphilus AHT2 chromosome: NC_014216]
ir_31	iron reduction	649844784 YP_004113752 {pc} hypothetical protein [Desulfurispirillum indicum S5 chromosome: NC_014836]
ir_32	iron reduction	649844785 YP_004113753 (porin} hypothetical protein [Desulfurispirillum indicum S5 chromosome: NC_014836]
ir_33	iron reduction	649931661 YP_004200172 {pc} cytochrome c family protein [Geobacter sp. M18 chromosome: NC_014973]
ir_34	iron reduction	649931662 YP_004200173 {porin} hypothetical protein [Geobacter sp. M18 chromosome: NC_014973]
ir_35	iron reduction	DFE_0448
ir_36	iron reduction	DFE_0449
ir_37	iron reduction	DFE_0450
ir_38	iron reduction	DFE_0461
ir_39	iron reduction	DFE_0462
ir_40	iron reduction	DFE_0463
ir_41	iron reduction	DFE_0464
ir_42	iron reduction	DFE_0465
ir_43	iron reduction	MtrA
ir_44	iron reduction	MtrB_TIGR03509
ir_45	iron reduction	MtrC_TIGR03507
ir_46	iron reduction	OmcF
ir_47	iron reduction	OmcS
ir_48	iron reduction	OmcZ
popr_1	probable iron oxidation or reduction	MtoA
popr_2	probable iron oxidation or reduction	MtrB_TIGR03509
pr_1	probable iron reduction	MtrA
pr_2	probable iron reduction	MtrB_TIGR03509
pr_3	probable iron reduction	MtrC_TIGR03507
