# Supplementary material for: Iron-Fueled Life in the Continental Subsurface: Deep Mine Microbial Observatory, South Dakota, USA
Source: Appl Environ Microbiol. 2021 Sep 28;87(20):e00832-21. doi: 10.1128/AEM.00832-21 (PMC8478452; doi:10.1128/AEM.00832-21)
Supplement: Supplemental file 6 — Table S5. Download AEM.00832-21-s0006.xlsx, XLSX file, 0.05 MB [file aem.00832-21-s0006.xlsx]

## Sheet: supp_table5
site	genome	hits	gene_counts	Completeness	Contamination	domain	phylum	class	order	family	genus	species
D1	1	293	6297	97.64	4.37	Bacteria	Proteobacteria	Gammaproteobacteria	Pseudomonadales	Pseudomonadaceae	Pseudomonas_E	GCF_000510915.2
D1	2	87	2978	93.36	7.09	Bacteria	Proteobacteria	Gammaproteobacteria	Betaproteobacteriales	Gallionellaceae	NA	NA
D1	3	65	2754	84.94	2.06	Bacteria	Verrucomicrobiota	Lentisphaeria	UBA1784	GWF2-50-93	NA	NA
D1	4	74	2954	79.35	0.96	Bacteria	Proteobacteria	Gammaproteobacteria	Betaproteobacteriales	Burkholderiaceae	Aquabacterium	NA
D1	5	157	5051	78.62	5.53	Bacteria	Proteobacteria	Alphaproteobacteria	Rhizobiales	Xanthobacteraceae	Afipia	NA
D1	6	67	1521	76.3	0	Bacteria	UBA9089	CG2-30-40-21	CG2-30-40-21	CG2-30-40-21	NA	NA
D1	7	6	1415	73.36	0.47	Archaea	Nanoarchaeota	Woesearchaeia	UBA10200	UBA10200	NA	NA
D1	8	4	1610	64.8	0.93	Archaea	Nanoarchaeota	Woesearchaeia	Pacearchaeales	CG1-02-32-21	NA	NA
D1	9	44	1588	62.35	9.68	Bacteria	Omnitrophota	koll11	UBA1572	UBA1572	um-filter-44-12	NA
D1	10	94	2509	61.93	1.12	Bacteria	Proteobacteria	Alphaproteobacteria	Caulobacterales	Caulobacteraceae	Brevundimonas	Brevundimonas sp5
D1	11	6	912	59.8	0	Bacteria	Patescibacteria	ABY1	Uhrbacterales	2-12-FULL-60-25	2-12-FULL-60-25	NA
D1	12	55	1634	58.68	9.02	Bacteria	Proteobacteria	Gammaproteobacteria	Betaproteobacteriales	Hydrogenophilaceae	Thiobacillus	NA
D1	13	144	4967	58.15	1.26	Bacteria	Proteobacteria	Gammaproteobacteria	Betaproteobacteriales	Burkholderiaceae	Variovorax	Variovorax paradoxus_B
D1	14	38	1307	49.82	9.34	Bacteria	UBA9089	UBA9088	UBA9088	NA	NA	NA
D1	15	32	1275	48.68	1.54	Bacteria	Proteobacteria	Gammaproteobacteria	Betaproteobacteriales	Gallionellaceae	Sideroxydans	NA
D1	16	2	536	44.06	10.66	Bacteria	Patescibacteria	ABY1	UBA2591	NA	NA	NA
D1	17	24	1236	43.19	0	Bacteria	Nitrospirota	Nitrospiria	HDB-SIOI813	HDB-SIOI813	NA	NA
D1	18	2	603	39.32	2.7	Bacteria	Patescibacteria	Paceibacteria	UBA9983	NA	NA	NA
D1	19	13	1489	37.78	1.01	Bacteria	Verrucomicrobiota	Chlamydiia	Parachlamydiales	NA	NA	NA
D1	20	34	1648	31.1	0.61	Bacteria	Desulfobacterota	Desulfovibrionia	Desulfovibrionales	Desulfovibrionaceae	Desulfovibrio_P	NA
D1	21	30	1583	29.94	3.25	Bacteria	Proteobacteria	Gammaproteobacteria	Betaproteobacteriales	Gallionellaceae	Gallionella	NA
D1	23	1	420	26.62	0	Bacteria	Patescibacteria	ABY1	UBA1544	NA	NA	NA
D1	24	10	687	24.4	0.92	Archaea	Euryarchaeota	Methanobacteria	Methanobacteriales	Methanobacteriaceae	UBA349	NA
D1	25	4	576	20.6	0.93	Archaea	Micrarchaeota	Micrarchaeia	UBA10214	UBA10161	NA	NA
D2	1	140	3698	99.48	0.57	Bacteria	Proteobacteria	Gammaproteobacteria	Thiotrichales	Thiotrichaceae	Thiothrix	NA
D2	2	69	3281	97.73	1.7	Bacteria	Planctomycetota	Phycisphaerae	UBA1845	UBA1845	NA	NA
D2	3	101	4157	97.27	2.78	Bacteria	Nitrospirota	Thermodesulfovibrionia	UBA6902	UBA6902	NA	NA
D2	4	72	2878	96.7	1.64	Bacteria	Bacteroidota	UBA10030	UBA10030	NA	NA	NA
D2	5	53	1603	95.16	1.68	Bacteria	Omnitrophota	koll11	UBA1560	2-01-FULL-45-10	NA	NA
D2	6	81	2544	93.89	1.1	Bacteria	Zixibacteria	MSB-5A5	Zixibacteria-1	Zixibacteria-1	NA	NA
D2	7	16	1392	93.46	0	Archaea	Micrarchaeota	Micrarchaeia	UBA10214	UBA10161	NA	NA
D2	8	89	2390	92.44	1.01	Bacteria	MBNT15	MBNT15	MBNT15	MBNT15	CG2-30-66-27	NA
D2	9	80	3771	90.34	5.68	Bacteria	Planctomycetota	Phycisphaerae	UBA1845	NA	NA	NA
D2	10	95	2933	87.42	0.65	Bacteria	Desulfobacterota	Desulfobacteria	Desulfobacterales	Desulfatibacillaceae	NA	NA
D2	11	29	1276	86.84	5.11	Bacteria	Omnitrophota	koll11	1-14-0-20-42-13	NA	NA	NA
D2	12	30	2659	86.57	9.51	Bacteria	Nitrospirota	Thermodesulfovibrionia	Thermodesulfovibrionales	UBA6898	NA	NA
D2	13	137	2563	86.57	0.96	Bacteria	Nitrospirota	Thermodesulfovibrionia	Thermodesulfovibrionales	UBA6898	NA	NA
D2	14	11	1286	86.14	0	Archaea	Micrarchaeota	Micrarchaeia	UBA8480	UBA97	NA	NA
D2	15	11	1229	82.71	0	Archaea	Nanoarchaeota	Woesearchaeia	SM23-78	UBA9642	UBA9642	NA
D2	16	129	2672	81.98	2.96	Bacteria	Proteobacteria	Gammaproteobacteria	Betaproteobacteriales	Hydrogenophilaceae	Thiobacillus	NA
D2	17	93	2773	78.95	1.75	Bacteria	Desulfobacterota	Desulfobulbia	Desulfobulbales	Desulfurivibrionaceae	NA	NA
D2	18	77	2463	78.58	2.61	Bacteria	Bacteroidota	Ignavibacteria	Ignavibacteriales	Ignavibacteriaceae	UBA1563	NA
D2	19	8	863	76.7	0	Bacteria	Patescibacteria	Paceibacteria	UBA9983	Vogelbacteraceae	NA	NA
D2	20	33	1730	75.38	5.38	Bacteria	Omnitrophota	koll11	UBA1572	NA	NA	NA
D2	21	7	1058	73.36	1.87	Archaea	Micrarchaeota	Iainarchaeia	Iainarchaeales	GCA-2688035	NA	NA
D2	22	83	2385	72.37	1.55	Bacteria	Bacteroidota	UBA10030	UBA10030	UBA10030	UBA9647	NA
D2	23	7	936	71.1	0	Bacteria	Patescibacteria	ABY1	Veblenbacterales	UBA10138	NA	NA
D2	24	95	3694	70.79	0	Bacteria	Desulfobacterota	Desulfarculia	Adiutricales	NA	NA	NA
D2	25	7	864	69.82	1.85	Bacteria	Patescibacteria	Berkelbacteria	2-12-FULL-50-11	NA	NA	NA
D2	26	15	1076	68.69	0	Archaea	Micrarchaeota	Micrarchaeia	UBA10214	NA	NA	NA
D2	27	13	831	68.32	0.99	Bacteria	Patescibacteria	ABY1	Uhrbacterales	GWF2-40-263	NA	NA
D2	28	65	2741	67.84	0.54	Bacteria	Planctomycetota	UBA8742	NA	NA	NA	NA
D2	29	10	1016	67.13	1.98	Bacteria	Patescibacteria	ABY1	XYB2-FULL-38-15	NA	NA	NA
D2	30	11	1811	66.53	0	Archaea	Nanoarchaeota	Woesearchaeia	SM23-78	SM23-78	NA	NA
D2	31	66	2823	65.75	1.94	Bacteria	Desulfobacterota	Desulfobacteria	Desulfobacterales	YD0425bin50	NA	NA
D2	32	46	1944	64.85	2.58	Bacteria	Desulfobacterota	Desulfobacteria	Desulfobacterales	BuS5	NA	NA
D2	33	49	1750	64.69	0.54	Bacteria	Omnitrophota	UBA9649	UBA9649	UBA9649	2-02-FULL-67-20	NA
D2	34	41	1621	63.91	0.95	Bacteria	Proteobacteria	Gammaproteobacteria	Betaproteobacteriales	Gallionellaceae	Sideroxydans	NA
D2	36	48	2557	62.95	1.1	Bacteria	AABM5-125-24	AABM5-125-24	NA	NA	NA	NA
D2	37	41	2776	62.26	0	Bacteria	Zixibacteria	MSB-5A5	NA	NA	NA	NA
D2	38	3	716	60.2	2.87	Bacteria	Patescibacteria	Paceibacteria	UBA6257	2-01-FULL-56-20	NA	NA
D2	39	38	1507	59.84	3.3	Bacteria	Zixibacteria	MSB-5A5	NA	NA	NA	NA
D2	40	33	799	59.83	0	Bacteria	Omnitrophota	koll11	UBA1572	UBA1572	um-filter-44-12	NA
D2	41	4	494	59.5	0.99	Bacteria	Patescibacteria	ABY1	UBA2591	uenenbacteria-1	uenenbacteria-1	NA
D2	42	12	1449	59.17	2.18	Archaea	Nanoarchaeota	Woesearchaeia	GW2011-AR15	GW2011-AR15	NA	NA
D2	43	31	1513	57.85	1.6	Archaea	Thermoplasmatota	Thermoplasmata_A	UBA10834	UBA10834	COMBO-56-21	NA
D2	44	27	1021	57.7	0	Bacteria	Omnitrophota	koll11	UBA10183	UBA10183	UBA10183	NA
D2	45	54	1689	57.19	0	Bacteria	Desulfobacterota	Desulfobaccia	RBG-13-43-22	NA	NA	NA
D2	46	134	3484	55.17	3.45	Bacteria	Proteobacteria	Gammaproteobacteria	Betaproteobacteriales	Rhodocyclaceae	Sulfuritalea	NA
D2	47	37	2901	55.08	7.78	Bacteria	Nitrospirota	Thermodesulfovibrionia	UBA6902	UBA6902	NA	NA
D2	48	9	589	53.64	0	Bacteria	Patescibacteria	ABY1	Falkowbacterales	UBA12465	UBA12465	NA
D2	49	9	643	53.16	0	Bacteria	Omnitrophota	koll11	GIF10	UBA6249	GCA-002774445	NA
D2	50	13	847	52.57	0.93	Archaea	Micrarchaeota	Iainarchaeia	Iainarchaeales	1-14-0-10-31-34	1-14-0-10-31-34	NA
D2	51	87	2280	52.36	4.77	Bacteria	Desulfobacterota	Syntrophia	Syntrophales	CG2-30-49-12	CG2-30-49-12	NA
D2	52	5	844	51.45	0	Bacteria	Patescibacteria	Microgenomatia	UBA10105	NA	NA	NA
D2	53	50	1308	50.93	0	Bacteria	Desulfobacterota	Desulfobulbia	Desulfobulbales	Desulfurivibrionaceae	UBA2262	NA
D2	54	46	1236	50.86	0	Bacteria	MBNT15	MBNT15	MBNT15	MBNT15	RBG-16-64-85	NA
D2	55	4	1070	50.01	0.85	Bacteria	Patescibacteria	Paceibacteria	Ryanbacterales	GWA2-47-10b	NA	NA
D2	56	75	3011	49.92	6.02	Bacteria	Bacteroidota	Ignavibacteria	Ignavibacteriales	Melioribacteraceae	navibacteriae-3	NA
D2	57	89	4635	49.39	8.82	Bacteria	Acidobacteriota	Luteitaleia	NA	NA	NA	NA
D2	58	82	3842	47.54	2.2	Bacteria	Latescibacterota	UBA2968	UBA8231	NA	NA	NA
D2	59	17	801	46.71	0	Bacteria	Omnitrophota	koll11	GIF10	UBA6249	UBA6249	NA
D2	61	3	562	44.87	0.99	Bacteria	Patescibacteria	Berkelbacteria	NA	NA	NA	NA
D2	62	4	421	44.44	3.45	Bacteria	Patescibacteria	Paceibacteria	UBA9983	Nomurabacteraceae	UBA9973	NA
D2	63	26	901	44.17	0	Bacteria	UBA10199	UBA10199	GCA-002796325	1-14-0-20-49-13	NA	NA
D2	64	63	1485	43.61	9.24	Bacteria	MBNT15	MBNT15	MBNT15	NA	NA	NA
D2	65	61	1725	42.47	3.39	Bacteria	Proteobacteria	Gammaproteobacteria	Betaproteobacteriales	Burkholderiaceae	Thiomonas	NA
D2	66	20	557	41.38	0	Bacteria	Omnitrophota	koll11	GIF10	UBA6249	UBA6249	NA
D2	67	27	1368	39.83	0	Bacteria	Bacteroidota	UBA10030	UBA10030	UBA8401	NA	NA
D2	68	34	891	39.66	0	Bacteria	Omnitrophota	koll11	GIF10	UBA6249	GCA-002774445	NA
D2	69	1	324	39.13	0	Archaea	Micrarchaeota	Iainarchaeia	Iainarchaeales	NA	NA	NA
D2	70	30	889	38.79	0	Bacteria	UBA10199	UBA10199	GCA-002796325	1-14-0-20-49-13	NA	NA
D2	71	3	417	38.27	3.99	Bacteria	Patescibacteria	Paceibacteria	UBA9983	Nomurabacteraceae	UBA9973	NA
D2	72	23	3475	37.88	8.24	Bacteria	Omnitrophota	4484-49	NA	NA	NA	NA
D2	73	36	1164	37.18	0.91	Bacteria	Nitrospirota	Thermodesulfovibrionia	UBA6902	UBA6902	NA	NA
D2	74	13	561	36.23	1.72	Bacteria	Zixibacteria	MSB-5A5	NA	NA	NA	NA
D2	75	3	589	34.84	1.49	Bacteria	Patescibacteria	Microgenomatia	UBA1400	NA	NA	NA
D2	76	35	1548	33.82	1.72	Bacteria	Proteobacteria	Gammaproteobacteria	Betaproteobacteriales	Gallionellaceae	Sideroxydans	NA
D2	77	6	869	31.78	0	Archaea	Nanoarchaeota	Woesearchaeia	UBA12501	UBA11576	NA	NA
D2	78	4	272	31.15	2.42	Bacteria	Patescibacteria	Paceibacteria	UBA9983	NA	NA	NA
D2	79	37	1212	29.51	5.85	Bacteria	Eisenbacteria	RBG-16-71-46	NA	NA	NA	NA
D2	80	19	673	28.32	1.14	Bacteria	Planctomycetota	Brocadiae	SM23-32	NA	NA	NA
D2	81	72	3854	26.3	5.27	Bacteria	Desulfobacterota	Desulfobulbia	NA	NA	NA	NA
D2	83	31	1375	24.11	0	Bacteria	Desulfobacterota	Desulfobacteria	Desulfobacterales	Desulfococcaceae_A	NA	NA
D2	84	7	595	23.17	2.98	Bacteria	Patescibacteria	ABY1	Falkowbacterales	GWE2-39-37	NA	NA
D2	85	5	338	22.34	0	Bacteria	Patescibacteria	Paceibacteria	UBA9983	UBA12445	NA	NA
D2	87	17	602	20.69	0	Bacteria	Omnitrophota	koll11	UBA1572	UBA1572	um-filter-44-12	NA
D2	88	36	1527	20.47	0	Bacteria	Acidobacteriota	Thermoanaerobaculia	UBA5066	UBA5066	NA	NA
D2	89	32	923	20.35	1	Bacteria	Desulfobacterota	Syntrophia	Syntrophales	UBA5619	UBA5619	NA
D2	90	3	524	19.09	0	Bacteria	Patescibacteria	Microgenomatia	UBA10105	UBA927	NA	NA
D2	91	2	545	18.69	0	Archaea	Micrarchaeota	Iainarchaeia	0-14-0-20-30-16	NA	NA	NA
D2	92	1	263	16.79	0	Bacteria	Patescibacteria	ABY1	Falkowbacterales	UBA917	NA	NA
D2	93	12	564	16.55	1.1	Bacteria	Zixibacteria	MSB-5A5	NA	NA	NA	NA
D2	94	16	1213	15.81	0	Bacteria	Planctomycetota	Brocadiae	NA	NA	NA	NA
D2	95	12	317	15.18	0	Bacteria	Desulfobacterota	Desulfobacteria	Desulfobacterales	Desulfococcaceae_A	NA	NA
D2	96	7	315	12.4	0	Bacteria	Zixibacteria	MSB-5A5	Zixibacteria-1	NA	NA	NA
D2	97	40	581	11.8	0	Bacteria	Desulfobacterota	Desulfobacteria	Desulfobacterales	Desulfobacteraceae	NA	NA
D2	98	2	530	11.78	0.86	Bacteria	Patescibacteria	Microgenomatia	GWA2-44-7	Amesbacteraceae	NA	NA
D2	99	17	549	10.34	0	Bacteria	Proteobacteria	Gammaproteobacteria	Betaproteobacteriales	Hydrogenophilaceae	UBA3361	NA
D2	100	3	326	10.17	0	Bacteria	UBP1	PRR-12	LZORAL124-64-63	LZORAL124-64-63	um-filter-65-15	NA
D3	1	53	2336	100	0	Bacteria	Edwardsbacteria	AC1	AC1	EtOH8	UBA2226	NA
D3	2	109	3488	98.9	0.55	Bacteria	AABM5-125-24	AABM5-125-24	NA	NA	NA	NA
D3	3	94	2904	98.9	4.95	Bacteria	Zixibacteria	MSB-5A5	NA	NA	NA	NA
D3	4	113	3542	98.88	0.56	Bacteria	Bacteroidota	Ignavibacteria	Ignavibacteriales	Ignavibacteriaceae	NA	NA
D3	5	92	3810	96.77	3.41	Bacteria	Bacteroidota	Bacteroidia	Bacteroidales	Lentimicrobiaceae	NA	NA
D3	6	127	3164	96.37	1.12	Bacteria	Bacteroidota	Ignavibacteria	Ignavibacteriales	Melioribacteraceae	NA	NA
D3	7	76	2797	95.51	2.25	Bacteria	Goldbacteria-1	Goldbacteria-1	NA	NA	NA	NA
D3	8	143	3803	95.38	1.82	Bacteria	Nitrospirota	UBA9217	UBA9217	UBA9217	NA	NA
D3	9	120	3317	94.81	2.73	Bacteria	Bacteroidota	UBA10030	UBA10030	UBA8401	NA	NA
D3	10	61	2412	94.38	0	Bacteria	Spirochaetota	Brevinematia	Brevinematales	GWF1-51-8	NA	NA
D3	11	53	1980	93.97	2.59	Bacteria	Actinobacteriota	Thermoleophilia	NA	NA	NA	NA
D3	12	108	3153	93.46	0.87	Bacteria	Proteobacteria	Gammaproteobacteria	Betaproteobacteriales	Gallionellaceae	Sideroxydans	NA
D3	13	18	1562	93.22	0	Archaea	Micrarchaeota	Micrarchaeia	UBA10214	UBA10214	NA	NA
D3	14	64	2076	93.15	1.51	Bacteria	Desulfobacterota	Desulfobulbia	NA	NA	NA	NA
D3	15	47	2023	92.69	2.21	Bacteria	Omnitrophota	koll11	UBA6215	NA	NA	NA
D3	16	137	4678	92.26	6.96	Bacteria	Desulfobacterota	Desulfobacteria	Desulfobacterales	UBA5616	NA	NA
D3	17	48	1902	91.51	1.08	Bacteria	Omnitrophota	koll11	UBA10015	kpj58rc	NA	NA
D3	18	48	1641	91.06	0	Bacteria	Actinobacteriota	NA	NA	NA	NA	NA
D3	19	42	1589	87.39	3.23	Bacteria	Omnitrophota	koll11	UBA1572	UBA1572	UBA9636	NA
D3	20	4	1338	84.81	0	Archaea	Nanoarchaeota	Woesearchaeia	ARS49	GCA-2687275	NA	NA
D3	21	81	2793	84.78	3.3	Bacteria	Zixibacteria	MSB-5A5	NA	NA	NA	NA
D3	22	101	2951	83.52	0.55	Bacteria	Eisenbacteria	RBG-16-71-46	NA	NA	NA	NA
D3	23	10	1213	82.94	0.93	Archaea	Micrarchaeota	Micrarchaeia	UBA10214	UBA10214	NA	NA
D3	24	5	1252	78.19	1.87	Archaea	Micrarchaeota	Iainarchaeia	NA	NA	NA	NA
D3	25	6	1259	78.04	1.87	Archaea	Micrarchaeota	Iainarchaeia	Iainarchaeales	GCA-2688035	NA	NA
D3	26	94	3061	76.18	0.91	Bacteria	Nitrospirota	Thermodesulfovibrionia	UBA6902	UBA6902	UBA6902	NA
D3	27	13	1710	75.74	0	Archaea	Nanoarchaeota	Woesearchaeia	UBA12501	UBA11576	NA	NA
D3	29	85	2814	72.73	2.91	Bacteria	Chloroflexota	Anaerolineae	Anaerolineales	UBA4823	RBG-16-57-11	NA
D3	30	47	1610	72.67	0.45	Bacteria	Nitrospirota	Thermodesulfovibrionia	Thermodesulfovibrionales	SM23-35	NA	NA
D3	31	42	1910	72.03	2.26	Bacteria	Desulfobacterota	Desulfomonilia	UBA1062	UBA1062	NA	NA
D3	32	69	2933	71.96	0.97	Bacteria	Desulfobacterota	Desulfobaccia	Desulfobaccales	0-14-0-80-60-11	0-14-0-80-60-11	NA
D3	33	14	1209	70.79	0.93	Archaea	Micrarchaeota	Micrarchaeia	UBA10214	UBA10214	NA	NA
D3	34	5	960	69.31	0	Bacteria	Patescibacteria	ABY1	Uhrbacterales	GWF2-40-263	NA	NA
D3	35	3	1531	68.22	0.93	Archaea	Nanoarchaeota	Woesearchaeia	GW2011-AR9	GW2011-AR9	um-filter-33-13	NA
D3	36	11	1335	67.82	2.97	Bacteria	Patescibacteria	ABY1	Uhrbacterales	GWF2-40-263	UBA12403	NA
D3	37	11	1374	67.69	0	Archaea	Nanoarchaeota	Woesearchaeia	UBA12501	UBA10107	NA	NA
D3	38	10	1108	67.42	5.56	Bacteria	Patescibacteria	Gracilibacteria	Peregrinibacterales	LOWO2-01-FULL-3	2-01-FULL-39-12	NA
D3	39	17	1045	66.46	0	Archaea	Thermoplasmatota	CG49143	CG49143	CG49143	CG49143	NA
D3	40	4	900	65.97	2.8	Archaea	Nanoarchaeota	Woesearchaeia	Pacearchaeales	GW2011-AR1	NA	NA
D3	41	51	2262	65.45	8.38	Bacteria	Chloroflexota	Anaerolineae	Anaerolineales	Anaerolineaceae	UBA4781	NA
D3	42	6	826	65.35	0	Bacteria	Patescibacteria	ABY1	Uhrbacterales	UBA9934	UBA11707	NA
D3	43	28	1332	64.69	1.71	Bacteria	Margulisbacteria	WOR-1	O2-12-FULL-45-9	XYB2-FULL-48-7	2-01-FULL-53-15	NA
D3	44	17	1228	64.17	1.08	Bacteria	Omnitrophota	koll11	GIF10	UBA6249	UBA6249	NA
D3	45	37	1260	63	1.14	Bacteria	Planctomycetota	Brocadiae	NA	NA	NA	NA
D3	46	8	940	62.48	3.75	Bacteria	Patescibacteria	Paceibacteria	NA	NA	NA	NA
D3	47	18	1220	62.25	1.86	Bacteria	Margulisbacteria	WOR-1	O2-12-FULL-45-9	NA	NA	NA
D3	48	35	1441	61.37	9.97	Bacteria	Omnitrophota	koll11	GIF10	UBA6249	UBA1562	NA
D3	49	56	2079	61.29	2.45	Bacteria	Firmicutes_E	DTU015	UBA995	NA	NA	NA
D3	50	6	1225	60.69	3.08	Bacteria	Patescibacteria	Microgenomatia	UBA1400	NA	NA	NA
D3	51	87	3560	57.27	7.73	Bacteria	Chloroflexota	Anaerolineae	Anaerolineales	UBA4823	NA	NA
D3	52	48	1102	56.79	0	Bacteria	Planctomycetota	Brocadiae	NA	NA	NA	NA
D3	53	41	1776	56.36	0.18	Bacteria	Chloroflexota	Anaerolineae	Anaerolineales	UBA4823	NA	NA
D3	54	6	834	54.76	0	Bacteria	Patescibacteria	Microgenomatia	UBA1400	Collierbacteraceae	UBA10133	NA
D3	55	93	2032	52.33	1.83	Bacteria	Proteobacteria	Gammaproteobacteria	Betaproteobacteriales	Hydrogenophilaceae	Thiobacillus	NA
D3	56	22	1824	51.65	5.83	Bacteria	Fusobacteriota	NA	NA	NA	NA	NA
D3	57	4	1028	51.31	0.99	Bacteria	Patescibacteria	Microgenomatia	UBA10105	UBA927	XYB1-FULL-47-11	NA
D3	58	8	965	50.54	0	Bacteria	Patescibacteria	Paceibacteria	UBA6257	1-14-0-10-40-38	NA	NA
D3	59	27	1592	50	0	Bacteria	Chloroflexota	Anaerolineae	Anaerolineales	Anaerolineaceae	UBA6170	UBA6170 sp1
D3	60	50	2221	49.78	0.09	Bacteria	Actinobacteriota	RBG-13-55-18	ctinobacteria-3	ctinobacteria-3	NA	NA
D3	61	4	704	49.61	0.86	Bacteria	Patescibacteria	Dojkabacteria	SC72	GCA-002793355	GCA-002793355	NA
D3	62	65	1608	48.89	0.6	Bacteria	Desulfobacterota	Desulfobulbia	Desulfobulbales	Desulfobulbaceae	UBA10518	NA
D3	63	9	1029	48.1	4.17	Bacteria	Patescibacteria	Gracilibacteria	Peregrinibacterales	UBA1369	NA	NA
D3	64	5	446	46.11	2.73	Bacteria	Patescibacteria	Paceibacteria	Paceibacterales	CG1-02-41-26	NA	NA
D3	65	31	1370	43.88	2.05	Bacteria	Firmicutes_E	DTU015	UBA9673	UBA9673	NA	NA
D3	66	21	1285	42.11	2.27	Bacteria	Planctomycetota	NA	NA	NA	NA	NA
D3	68	60	4262	40.28	4.72	Bacteria	Planctomycetota	Phycisphaerae	SG8-4	SG8-4	PLanc-01	NA
D3	70	7	812	39.17	0	Archaea	Micrarchaeota	Micrarchaeia	UBA8480	UBA8480	NA	NA
D3	71	29	588	39.01	0	Bacteria	UBA9089	CG2-30-40-21	CG2-30-40-21	CG2-30-40-21	NA	NA
D3	72	4	682	35.15	0	Bacteria	Patescibacteria	Microgenomatia	UBA1400	Beckwithbacteraceae	NA	NA
D3	73	18	1391	34.02	0	Bacteria	Elusimicrobiota	Elusimicrobia	UBA1565	UBA9628	UBA9628	NA
D3	74	13	1140	33.65	4.95	Bacteria	Firmicutes_E	DTU015	UBA8153	NA	NA	NA
D3	75	31	903	28.34	0.15	Bacteria	Nitrospirota	Thermodesulfovibrionia	UBA6902	UBA6902	NA	NA
D3	76	18	992	28.02	4.8	Bacteria	Firmicutes_E	DTU015	UBA9673	UBA9673	NA	NA
D3	77	14	687	27.97	1.14	Bacteria	Planctomycetota	Phycisphaerae	SG8-4	SG8-4	NA	NA
D3	78	2	419	27.94	0	Bacteria	Patescibacteria	ABY1	NA	NA	NA	NA
D3	79	47	1991	27.03	1.81	Bacteria	Chloroflexota	NA	NA	NA	NA	NA
D3	80	13	664	26.56	1.68	Bacteria	MBNT15	MBNT15	MBNT15	MBNT15	NA	NA
D3	81	35	1488	25.99	0.55	Bacteria	Bacteroidota	UBA10030	UBA10030	UBA10030	NA	NA
D3	82	1	220	25.16	0	Bacteria	Patescibacteria	ABY1	UBA2591	uenenbacteria-1	uenenbacteria-1	NA
D3	83	8	432	24.22	0	Bacteria	Omnitrophota	koll11	UBA10183	NA	NA	NA
D3	84	10	402	24.14	0.91	Bacteria	Actinobacteriota	UBA9087	UBA9087	NA	NA	NA
D3	85	21	748	23.66	0.18	Bacteria	Bacteroidota	UBA10030	UBA10030	NA	NA	NA
D3	86	35	984	22.81	1.75	Bacteria	Desulfobacterota	Desulfobulbia	Desulfobulbales	Desulfobulbaceae	UBA10518	NA
D3	87	14	758	22.49	0	Bacteria	Omnitrophota	koll11	UBA1560	2-01-FULL-45-10	2-01-FULL-45-10	NA
D3	88	23	428	22.41	0	Bacteria	Omnitrophota	koll11	UBA1560	2-01-FULL-45-10	2-01-FULL-45-10	NA
D3	89	21	1431	22.02	1.72	Bacteria	OLB16	OLB16	OLB16	OLB16	NA	NA
D3	90	24	1014	20.41	0	Bacteria	Nitrospirota	Thermodesulfovibrionia	Thermodesulfovibrionales	UBA1546	UBA1546	NA
D3	91	6	499	20.41	3.2	Archaea	Thermoplasmatota	E2	hermoplasmata-2	hermoplasmata-2	hermoplasmata-2	NA
D3	92	5	246	19.02	0.05	Bacteria	Nitrospirota	Thermodesulfovibrionia	Thermodesulfovibrionales	SM23-35	NA	NA
D3	93	30	1306	18.21	1.62	Bacteria	Desulfobacterota	Desulfobulbia	Desulfobulbales	Desulfobulbaceae	UBA10518	NA
D3	94	4	270	15.52	0	Bacteria	Patescibacteria	ABY1	Magasanikibacterales	UBA10003	UBA10003	NA
D3	95	2	407	12.19	0	Bacteria	UBA10199	UBA10199	2-02-FULL-44-16	NA	NA	NA
D3	96	17	458	11.99	0	Bacteria	Actinobacteriota	UBA4738	NA	NA	NA	NA
D3	97	15	525	11.16	0	Bacteria	Desulfobacterota	Desulfobulbia	Desulfobulbales	Desulfurivibrionaceae	NA	NA
D3	98	6	819	10.42	0	Bacteria	Nitrospirota	Thermodesulfovibrionia	UBA6902	UBA6902	NA	NA
D3	99	21	1003	10.27	0	Bacteria	Zixibacteria	MSB-5A5	Zixibacteria-1	NA	NA	NA
D3	100	19	560	10.18	0	Bacteria	MBNT15	MBNT15	MBNT15	MBNT15	CG2-30-66-27	NA
D4	1	81	2147	96.95	0.29	Bacteria	Proteobacteria	Gammaproteobacteria	Halothiobacillales	Halothiobacillaceae	28-57-27	NA
D4	2	99	2859	96.24	1.08	Bacteria	Bacteroidota	Bacteroidia	Bacteroidales	F082	UBA6192	NA
D4	3	196	4668	95.99	1.45	Bacteria	Proteobacteria	Gammaproteobacteria	Betaproteobacteriales	Hydrogenophilaceae	UBA3361	NA
D4	4	50	1725	93.13	1.64	Bacteria	Bacteroidota	UBA10030	UBA10030	NA	NA	NA
D4	5	101	4147	92.4	6.67	Bacteria	Bacteroidota	Ignavibacteria	Ignavibacteriales	Ignavibacteriaceae	NA	NA
D4	6	91	2852	86.81	0	Bacteria	Gemmatimonadota	GCA-2686955	NA	NA	NA	NA
D4	7	39	1425	82.91	1.61	Bacteria	Omnitrophota	koll11	UBA6215	UBA6215	NA	NA
D4	8	107	3377	80.39	1.32	Bacteria	Proteobacteria	Alphaproteobacteria	Sphingomonadales	Sphingomonadaceae	Sphingopyxis	NA
D4	9	19	1120	77.93	10.4	Archaea	Hadesarchaeota	YNP-45	YNP-45	YNP-45	NA	NA
D4	10	44	1369	77.74	1.12	Bacteria	UBA9089	UBA9088	UBA9088	NA	NA	NA
D4	11	46	2063	77.17	2.12	Bacteria	Nitrospirota	Thermodesulfovibrionia	Thermodesulfovibrionales	SM23-35	NA	NA
D4	12	100	2672	73.12	3.56	Bacteria	Proteobacteria	Gammaproteobacteria	Betaproteobacteriales	Burkholderiaceae	Aquabacterium	GCA_001770725.1
D4	13	98	2618	69.25	0.76	Bacteria	Proteobacteria	Gammaproteobacteria	Betaproteobacteriales	Rhodocyclaceae	Dechlorosoma	Dechlorosoma suillum
D4	14	11	915	68.27	1.08	Bacteria	Omnitrophota	koll11	GIF10	UBA6249	NA	NA
D4	15	16	862	68.23	1.08	Bacteria	Omnitrophota	koll11	GIF10	UBA6249	NA	NA
D4	16	47	1132	64.81	1.2	Bacteria	Planctomycetota	Brocadiae	NA	NA	NA	NA
D4	17	61	2469	62.76	2.76	Bacteria	Proteobacteria	Alphaproteobacteria	Sphingomonadales	Sphingomonadaceae	Sphingopyxis	NA
D4	18	63	2250	62.31	2.46	Bacteria	Desulfobacterota	BSN033	BSN033	UBA1163	NA	NA
D4	19	128	2751	60.41	5.57	Bacteria	Proteobacteria	Gammaproteobacteria	Betaproteobacteriales	Rhodocyclaceae	NA	NA
D4	20	4	611	57.03	0.99	Bacteria	Patescibacteria	ABY1	UBA2591	uenenbacteria-1	uenenbacteria-1	NA
D4	21	3	650	56.73	0.99	Bacteria	Patescibacteria	Paceibacteria	Paceibacterales	GBS-2	NA	NA
D4	22	6	568	54.62	0	Bacteria	Patescibacteria	ABY1	GCA-002771165	NA	NA	NA
D4	24	80	2251	51.72	0	Bacteria	Proteobacteria	Gammaproteobacteria	Betaproteobacteriales	Burkholderiaceae	Aquabacterium	GCA_001770775.1
D4	25	73	2617	50.86	0	Bacteria	Proteobacteria	Gammaproteobacteria	Betaproteobacteriales	Burkholderiaceae	Acidovorax	NA
D4	26	15	2076	47.84	7.27	Bacteria	Actinobacteriota	UBA9087	UBA9087	NA	NA	NA
D4	27	13	741	47.14	0	Archaea	Thermoplasmatota	CG49143	CG49143	CG49143	CG49143	NA
D4	28	10	574	45.84	0	Archaea	Thermoplasmatota	CG49143	CG49143	NA	NA	NA
D4	29	12	958	44.44	0.9	Archaea	Halobacterota	Methanosarcinia	Methanosarcinales	Methanoperedenaceae	Methanoperedens	NA
D4	30	77	3122	42.05	6.45	Bacteria	Proteobacteria	Alphaproteobacteria	Parvibaculales	Parvibaculaceae	Parvibaculum	NA
D4	31	18	1036	40.83	2.13	Bacteria	Elusimicrobiota	Elusimicrobia	Elusimicrobiales	NA	NA	NA
D4	32	2	632	39.48	1.39	Bacteria	Patescibacteria	Paceibacteria	UBA9983	NA	NA	NA
D4	33	19	589	34.75	0	Bacteria	Nitrospirota	Thermodesulfovibrionia	Thermodesulfovibrionales	SM23-35	NA	NA
D4	34	10	559	32.71	0	Archaea	Thermoplasmatota	Thermoplasmata_A	UBA10834	UBA10834	RBG-16-62-10	NA
D4	35	3	1008	29.73	4.46	Bacteria	Patescibacteria	Paceibacteria	Paceibacterales	GBS-2	NA	NA
D4	36	2	466	29.32	9.26	Bacteria	Patescibacteria	ABY1	UBA2591	UBA2591	NA	NA
D4	37	72	1602	29.31	0	Bacteria	Proteobacteria	Alphaproteobacteria	Caulobacterales	Caulobacteraceae	Brevundimonas	Brevundimonas sp5
D4	38	88	3057	28.93	3.45	Bacteria	Proteobacteria	Gammaproteobacteria	Betaproteobacteriales	Rhodocyclaceae	NA	NA
D4	39	10	519	28.45	0	Bacteria	Proteobacteria	Gammaproteobacteria	Betaproteobacteriales	Burkholderiaceae	Aquabacterium	GCA_001770775.1
D4	40	9	388	23.35	0	Bacteria	Chloroflexota	Anaerolineae	UBA7937	UBA7937	NA	NA
D4	41	60	1825	20.61	0	Bacteria	Proteobacteria	Gammaproteobacteria	Betaproteobacteriales	Burkholderiaceae	Acidovorax	NA
D4	42	50	1495	18.97	0	Bacteria	Proteobacteria	Alphaproteobacteria	Reyranellales	Reyranellaceae	Reyranella	NA
D4	43	18	481	17.64	2.25	Bacteria	Omnitrophota	koll11	GIF10	UBA6249	NA	NA
D4	44	112	2576	14.95	1.72	Bacteria	Proteobacteria	Alphaproteobacteria	Reyranellales	Reyranellaceae	Reyranella	NA
D4	45	40	963	10.34	0	Bacteria	Proteobacteria	Alphaproteobacteria	Caulobacterales	Caulobacteraceae	Brevundimonas	NA
D5	1	100	2749	100	0.91	Bacteria	Nitrospirota	Thermodesulfovibrionia	Thermodesulfovibrionales	UBA9935	NA	NA
D5	2	172	5063	97.4	1.76	Bacteria	Proteobacteria	Gammaproteobacteria	Pseudomonadales	Ketobacteraceae	NA	NA
D5	3	85	2796	97.15	0.32	Bacteria	Firmicutes_B	Desulfotomaculia	Desulfotomaculales	NA	NA	NA
D5	4	75	2996	93.6	1.35	Bacteria	Bacteroidota	Bacteroidia	Cytophagales	Cyclobacteriaceae	UBA2336	NA
D5	5	62	2488	93.36	2.14	Bacteria	Actinobacteriota	RBG-13-55-18	ctinobacteria-3	ctinobacteria-3	NA	NA
D5	6	89	3008	92.23	2.33	Bacteria	Bacteroidota	Ignavibacteria	Ignavibacteriales	Ignavibacteriaceae	Ignavibacterium	NA
D5	7	60	1981	91.61	2.77	Bacteria	Firmicutes_B	Desulfotomaculia	Ammonifexales	Ammonificaceae	NA	NA
D5	8	86	2964	84.62	0	Bacteria	Gemmatimonadota	GCA-2686955	NA	NA	NA	NA
D5	9	28	1096	84.46	0.06	Bacteria	Omnitrophota	koll11	GIF10	UBA6249	UBA1562	NA
D5	10	83	5560	79.15	6.2	Bacteria	Eremiobacterota	Eremiobacteria	Eremiobacterales	NA	NA	NA
D5	11	52	2026	78.12	15.88	Bacteria	Nitrospirota	Thermodesulfovibrionia	Thermodesulfovibrionales	SM23-35	NA	NA
D5	12	54	3677	77.44	3.41	Bacteria	Planctomycetota	Brocadiae	NA	NA	NA	NA
D5	13	98	3126	75.84	2.17	Bacteria	Proteobacteria	Alphaproteobacteria	Parvibaculales	Parvibaculaceae	Parvibaculum	NA
D5	14	36	1668	75.45	4.3	Bacteria	Omnitrophota	koll11	GIF10	UBA6249	NA	NA
D5	15	23	1437	74.95	8.06	Bacteria	Omnitrophota	koll11	NA	NA	NA	NA
D5	16	37	1918	74.58	2.16	Bacteria	Bipolaricaulota	Bipolaricaulia	Bipolaricaulales	Bipolaricaulaceae	Bipolaricaulis	NA
D5	17	27	1687	73.26	2.4	Archaea	Thermoplasmatota	Thermoplasmata_A	UBA10834	UBA10834	COMBO-56-21	NA
D5	19	88	2605	71.2	4.35	Bacteria	Desulfobacterota	BSN033	UBA8473	UBA8473	UBA8473	NA
D5	20	23	1013	70.62	13.74	Bacteria	Omnitrophota	koll11	GIF10	UBA6249	UBA1562	NA
D5	21	7	811	68.15	0	Bacteria	Patescibacteria	ABY1	GCA-002771165	NA	NA	NA
D5	22	6	782	67.77	1	Bacteria	Patescibacteria	Paceibacteria	Paceibacterales	GBS-2	NA	NA
D5	23	125	3633	67.09	8.89	Bacteria	Proteobacteria	Gammaproteobacteria	Betaproteobacteriales	Rhodocyclaceae	NA	NA
D5	24	138	3395	66.97	10.44	Bacteria	Proteobacteria	Gammaproteobacteria	Betaproteobacteriales	Hydrogenophilaceae	UBA3361	NA
D5	25	19	868	66.84	1.08	Bacteria	Omnitrophota	koll11	GIF10	UBA6249	NA	NA
D5	26	87	3308	65.88	0.81	Bacteria	Desulfobacterota	Desulfobacteria	Desulfatiglanales	HGW-15	NA	NA
D5	27	71	2418	65.32	2.03	Bacteria	Verrucomicrobiota	Verrucomicrobiae	Opitutales	Opitutaceae	Didemnitutus	NA
D5	28	95	4239	63.76	19.22	Bacteria	Desulfobacterota	BSN033	BSN033	UBA1163	NA	NA
D5	29	65	2175	63.67	7.95	Bacteria	Desulfobacterota	BSN033	BSN033	UBA1163	RBG-16-49-23	NA
D5	30	49	1801	56.33	0.28	Bacteria	UBP1	PRR-12	NA	NA	NA	NA
D5	31	6	903	54.28	4.52	Bacteria	Patescibacteria	Paceibacteria	Paceibacterales	GBS-2	NA	NA
D5	32	38	1810	50.7	10.28	Archaea	Halobacterota	Methanosarcinia	Methanosarcinales	Methanoperedenaceae	Methanoperedens	NA
D5	33	38	1307	49.82	9.34	Bacteria	UBA9089	UBA9088	UBA9088	NA	NA	NA
D5	34	32	1927	45.28	9.15	Bacteria	Nitrospirota	Thermodesulfovibrionia	Thermodesulfovibrionales	SM23-35	NA	NA
D5	35	78	2558	43.77	3.76	Bacteria	Proteobacteria	Gammaproteobacteria	Ectothiorhodospirales	Thioalkalivibrionaceae	Thioalkalivibrio	GCF_000025545.1
D5	36	52	2391	41.69	1.87	Bacteria	Firmicutes_B	Desulfotomaculia	Desulfotomaculales	BRHc4a	NA	NA
D5	37	2	391	41.15	1.23	Bacteria	Patescibacteria	Paceibacteria	UBA6257	NA	NA	NA
D5	38	30	1441	36.94	0.08	Bacteria	Firmicutes_B	Desulfotomaculia	Ammonifexales	Ammonificaceae	NA	NA
D5	39	19	1446	36.58	3.37	Bacteria	Elusimicrobiota	Elusimicrobia	Elusimicrobiales	UBA9959	UBA2231	NA
D5	40	48	1174	36.36	7.76	Bacteria	Proteobacteria	Gammaproteobacteria	Betaproteobacteriales	Rhodocyclaceae	UBA2250	NA
D5	41	2	481	33.99	3.06	Bacteria	Patescibacteria	Paceibacteria	UBA6257	Brennerbacteraceae	NA	NA
D5	42	10	949	32.7	0	Bacteria	Elusimicrobiota	Endomicrobia	Elusimicrobia-1	Elusimicrobia-1	Elusimicrobia-1	NA
D5	43	2	459	32.28	0.46	Bacteria	Patescibacteria	Paceibacteria	UBA9983	UBA9983	NA	NA
D5	44	16	623	31.67	2.69	Archaea	JdFR-18	JdFR-18	JdFR-18	NA	NA	NA
D5	47	124	4049	29.29	1.97	Bacteria	Proteobacteria	Alphaproteobacteria	Reyranellales	Reyranellaceae	NA	NA
D5	48	58	723	29.19	0.96	Bacteria	Proteobacteria	Gammaproteobacteria	Betaproteobacteriales	Hydrogenophilaceae	NA	NA
D5	49	56	1440	28.67	1.72	Bacteria	Proteobacteria	Alphaproteobacteria	Reyranellales	Reyranellaceae	Reyranella	NA
D5	50	15	1552	25.31	0.84	Archaea	Hadesarchaeota	YNP-45	YNP-45	YNP-45	NA	NA
D5	51	7	472	25.23	0.93	Archaea	JdFR-18	JdFR-18	JdFR-18	NA	NA	NA
D5	52	20	1048	25.22	2.69	Bacteria	Proteobacteria	Gammaproteobacteria	UBA5335	UBA5335	NA	NA
D5	53	45	1667	21.93	0.82	Bacteria	Proteobacteria	Gammaproteobacteria	Betaproteobacteriales	Rhodocyclaceae	NA	NA
D5	54	19	2934	19.98	2.2	Archaea	Thermoplasmatota	CG49143	CG49143	NA	NA	NA
D5	55	34	541	19.81	1.39	Bacteria	Proteobacteria	Gammaproteobacteria	Betaproteobacteriales	Burkholderiaceae	NA	NA
D5	56	14	418	16.36	0.16	Bacteria	Desulfobacterota	Desulfobaccia	Desulfobaccales	0-14-0-80-60-11	NA	NA
D5	57	26	1473	14.79	0.65	NA	NA	NA	NA	NA	NA	NA
D5	58	4	619	14.73	0	Bacteria	Actinobacteriota	RBG-13-55-18	ctinobacteria-3	ctinobacteria-3	NA	NA
D5	59	8	363	12.5	0	Bacteria	Actinobacteriota	UBA9087	UBA10029	UBA10029	UBA10029	NA
D6	1	137	3992	98.92	1.08	Bacteria	Planctomycetota	NA	NA	NA	NA	NA
D6	2	113	3542	98.88	0.56	Bacteria	Bacteroidota	Ignavibacteria	Ignavibacteriales	Ignavibacteriaceae	NA	NA
D6	3	124	3203	98.88	1.68	Bacteria	Bacteroidota	Ignavibacteria	Ignavibacteriales	Melioribacteraceae	NA	NA
D6	4	145	6296	98.88	5.72	Bacteria	OLB16	OLB16	NA	NA	NA	NA
D6	5	76	2835	98.86	2.15	Bacteria	UBA3054	UBA3054	NA	NA	NA	NA
D6	6	229	6514	98.71	4.19	Bacteria	Desulfobacterota	Desulfobacteria	Desulfatiglanales	HGW-15	HGW-15	NA
D6	7	42	1663	98.67	0.89	Bacteria	Firmicutes	Bacilli	Acholeplasmatales	Acholeplasmataceae	UBA2284	NA
D6	8	80	3504	97.86	0.85	Bacteria	Actinobacteriota	RBG-13-55-18	RBG-13-55-18	RBG-13-55-18	NA	NA
D6	9	99	2881	97.31	1.08	Bacteria	Bacteroidota	Bacteroidia	Bacteroidales	F082	UBA6192	NA
D6	10	123	3164	96.37	1.12	Bacteria	Bacteroidota	Ignavibacteria	Ignavibacteriales	Melioribacteraceae	NA	NA
D6	11	109	3838	96.36	2.91	Bacteria	Chloroflexota	Anaerolineae	Anaerolineales	envOPS12	UBA8950	NA
D6	12	170	6139	95.48	1.94	Bacteria	Desulfobacterota	Desulfobacteria	Desulfobacterales	UBA2245	NA	NA
D6	13	121	3793	95.32	2.26	Bacteria	Desulfobacterota	Desulfobaccia	Desulfobaccales	0-14-0-80-60-11	NA	NA
D6	14	61	3018	94.38	0.19	Bacteria	Spirochaetota	Brevinematia	Brevinematales	GWF1-51-8	GWF1-51-8	NA
D6	15	100	3507	92.73	1.82	Bacteria	Chloroflexota	Anaerolineae	Anaerolineales	envOPS12	OLB14	NA
D6	16	86	3642	92.73	5.91	Bacteria	Chloroflexota	Anaerolineae	Anaerolineales	Anaerolineaceae	NA	NA
D6	17	142	4217	92.72	5.05	Bacteria	Desulfobacterota	BSN033	BSN033	UBA1163	RBG-16-49-23	NA
D6	18	142	5065	92.56	0.81	Bacteria	Desulfobacterota	Desulfobacteria	Desulfatiglanales	HGW-15	NA	NA
D6	19	73	1893	91.38	1.27	Bacteria	Firmicutes_B	Desulfotomaculia	Ammonifexales	Ammonificaceae	NA	NA
D6	20	105	3665	91.02	4.77	Bacteria	Desulfobacterota	Desulfobacteria	Desulfobacterales	20-14-all-51-8	NA	NA
D6	21	95	3105	90.66	1.29	Bacteria	Desulfobacterota	Desulfobacteria	Desulfobacterales	Desulfatibacillaceae	NA	NA
D6	22	124	4097	90.59	3.7	Bacteria	Armatimonadota	NA	NA	NA	NA	NA
D6	23	40	1564	89.36	1.08	Bacteria	Omnitrophota	koll11	GIF10	UBA6249	NA	NA
D6	24	80	3010	89.09	1.79	Bacteria	Firmicutes	Alicyclobacillia	Tumebacillales	Effusibacillaceae	NA	NA
D6	25	75	2491	88.14	2.82	Bacteria	Firmicutes_D	Dethiobacteria	DTU022	DTU022	NA	NA
D6	26	34	1459	88.11	1.08	Bacteria	Omnitrophota	koll11	GIF10	UBA6249	NA	NA
D6	27	85	3051	87.27	3.82	Bacteria	Chloroflexota	Anaerolineae	Anaerolineales	UBA6092	NA	NA
D6	28	87	3341	86.83	0.56	Bacteria	Bacteroidota	Ignavibacteria	Ignavibacteriales	Melioribacteraceae	NA	NA
D6	29	95	3001	85.35	0.11	Bacteria	Bacteroidota	Ignavibacteria	Ignavibacteriales	Melioribacteraceae	NA	NA
D6	30	129	3816	83.39	2.67	Bacteria	Eremiobacterota	NA	NA	NA	NA	NA
D6	31	73	2227	83.24	3.3	Bacteria	UBP1	PRR-12	SSS58A	SSS58A	SSS58A	GCA_002403075.1
D6	32	72	2429	83.2	9.23	Bacteria	Desulfobacterota	Desulfobulbia	Desulfobulbales	Desulfurivibrionaceae	NA	NA
D6	33	79	2921	82.73	5.76	Bacteria	Chloroflexota	Anaerolineae	Anaerolineales	Anaerolineaceae	UBA8523	NA
D6	34	45	2197	82.2	1.13	Bacteria	Firmicutes_D	Dethiobacteria	DTU022	UBA8154	UBA9862	NA
D6	35	72	2657	80.95	1.28	Bacteria	Bacteroidota	Kapabacteria	Kapabacteriales	XYC2-FULL-35-21	NA	NA
D6	36	60	2480	80.51	0	Bacteria	Firmicutes_D	Dethiobacteria	DTU022	UBA8154	UBA9862	NA
D6	37	40	1536	78.05	0.99	Bacteria	Chloroflexota	Dehalococcoidia	Dehalococcoidales	UBA3254	NA	NA
D6	38	3	756	77.9	0	Bacteria	Patescibacteria	Paceibacteria	UBA6257	Jorgensenbacteraceae	GWA2-45-9	NA
D6	39	7	1206	76.57	0.16	Bacteria	Patescibacteria	Microgenomatia	Shapirobacterales	UBA12405	NA	NA
D6	40	69	2882	76	2.63	Bacteria	Desulfobacterota	Desulfobacteria	Desulfatiglanales	CG2-30-51-40	CG2-30-51-40	NA
D6	42	78	2641	74.63	0	Bacteria	Gemmatimonadota	GCA-2686955	NA	NA	NA	NA
D6	43	84	2814	72.73	2.91	Bacteria	Chloroflexota	Anaerolineae	Anaerolineales	UBA4823	RBG-16-57-11	NA
D6	44	4	1012	68.81	3.45	Bacteria	Patescibacteria	WWE3	UBA101185	UBA10185	OXYD1-FULL-39-9	NA
D6	45	63	2104	67.27	2.27	Bacteria	Chloroflexota	Anaerolineae	Anaerolineales	UBA11579	UBA11579	NA
D6	46	53	2262	65.45	8.38	Bacteria	Chloroflexota	Anaerolineae	Anaerolineales	Anaerolineaceae	UBA4781	NA
D6	47	4	982	64.76	0	Bacteria	Patescibacteria	ABY1	UBA10025	NA	NA	NA
D6	48	52	1739	64.74	1.1	Bacteria	Zixibacteria	MSB-5A5	Zixibacteria-1	Zixibacteria-1	NA	NA
D6	49	49	1942	64.24	0.47	Bacteria	Firmicutes_B	Desulfotomaculia	Desulfotomaculales	BRHc4a	NA	NA
D6	50	8	1089	63.43	0	Bacteria	Patescibacteria	Microgenomatia	Woykebacterales	NA	NA	NA
D6	51	51	2079	61.29	2.45	Bacteria	Firmicutes_E	DTU015	UBA995	NA	NA	NA
D6	52	122	4659	60.21	2.58	Bacteria	Myxococcota	UBA1671	NA	NA	NA	NA
D6	53	75	2018	60.13	0.5	Bacteria	Proteobacteria	Gammaproteobacteria	Betaproteobacteriales	Sulfuricellaceae	UBA2239	NA
D6	54	2	863	58.91	0	Bacteria	Patescibacteria	Microgenomatia	Shapirobacterales	Um-filter-40-11	NA	NA
D6	55	157	2766	58.77	0.54	Bacteria	Bacteroidota	Bacteroidia	Bacteroidales	Prolixibacteraceae	NA	NA
D6	56	87	3560	57.27	7.73	Bacteria	Chloroflexota	Anaerolineae	Anaerolineales	UBA4823	NA	NA
D6	57	3	828	56.9	0	Bacteria	Patescibacteria	Microgenomatia	GWA2-44-7	Woesebacteraceae	GWB1-39-10	NA
D6	58	38	1837	53.68	0	Bacteria	Planctomycetota	Phycisphaerae	UBA1845	NA	NA	NA
D6	59	4	867	53.56	0	Bacteria	Patescibacteria	Microgenomatia	GWA2-44-7	Woesebacteraceae	GWC1-37-12b	NA
D6	60	45	2258	52.88	1.44	Bacteria	Chloroflexota	Anaerolineae	Anaerolineales	Anaerolineaceae	UBA6170	NA
D6	61	42	1776	56.36	0.18	Bacteria	Chloroflexota	Anaerolineae	Anaerolineales	UBA4823	NA	NA
D6	62	54	2030	52.31	1.49	Bacteria	Firmicutes_E	DTU015	UBA8153	UBA8153	NA	NA
D6	63	1	713	51.49	0	Bacteria	Patescibacteria	Microgenomatia	GWA2-44-7	Woesebacteraceae	NA	NA
D6	64	63	3428	51	4.09	Bacteria	Desulfobacterota	JdFR-97	JdFR-97	JdFR-97	NA	NA
D6	65	36	1687	50.02	0.56	Bacteria	Elusimicrobiota	Elusimicrobia	Elusimicrobiales	UBA9959	UBA2231	NA
D6	66	28	1592	50	0	Bacteria	Chloroflexota	Anaerolineae	Anaerolineales	Anaerolineaceae	UBA6170	UBA6170 sp1
D6	67	61	2253	49.11	0	Bacteria	Desulfobacterota	Desulfobacteria	Desulfobacterales	Desulfobacteraceae	Desulfobacula	NA
D6	68	64	1608	48.89	0.6	Bacteria	Desulfobacterota	Desulfobulbia	Desulfobulbales	Desulfobulbaceae	UBA10518	NA
D6	69	43	1950	48.16	0.91	Bacteria	Chloroflexota	Anaerolineae	Anaerolineales	Anaerolineaceae	NA	NA
D6	70	82	3467	46.55	5.17	Bacteria	Chloroflexota	Anaerolineae	Anaerolineales	envOPS12	NA	NA
D6	71	32	1370	43.88	2.05	Bacteria	Firmicutes_E	DTU015	UBA9673	UBA9673	NA	NA
D6	72	32	1138	41.27	0	Bacteria	Desulfobacterota	BSN033	UBA8473	UBA8473	UBA8473	NA
D6	73	52	4262	40.28	4.72	Bacteria	Planctomycetota	Phycisphaerae	SG8-4	SG8-4	PLanc-01	NA
D6	74	20	1207	40.24	2.73	Bacteria	Chloroflexota	Anaerolineae	Anaerolineales	Anaerolineaceae	UBA5211	NA
D6	75	55	1690	39.2	0.6	Bacteria	Desulfobacterota	Desulfovibrionia	Desulfovibrionales	Desulfovibrionaceae	NA	NA
D6	77	13	1140	33.65	4.95	Bacteria	Firmicutes_E	DTU015	UBA8153	NA	NA	NA
D6	79	82	1946	33.31	0.78	Bacteria	Desulfobacterota	Desulfarculia	Desulfarculales	Desulfarculaceae	NA	NA
D6	80	19	1145	33.13	0.49	Bacteria	Firmicutes_E	UBA3569	NA	NA	NA	NA
D6	81	16	812	32.52	0	Bacteria	Bipolaricaulota	Bipolaricaulia	Bipolaricaulales	Bipolaricaulaceae	Bipolaricaulis	NA
D6	82	49	2144	32.05	0	Bacteria	Firmicutes_B	Thermincolia	Thermincolales	UBA2595	NA	NA
D6	83	6	670	31.88	0	Bacteria	Chloroflexota	Anaerolineae	Anaerolineales	Anaerolineaceae	UBA5211	NA
D6	84	86	2111	31.15	0	Bacteria	Desulfobacterota	Desulfarculia	Desulfarculales	Desulfarculaceae	NA	NA
D6	85	29	1121	30.09	0	Bacteria	Chloroflexota	Anaerolineae	Anaerolineales	envOPS12	NA	NA
D6	86	32	2098	29.62	0	Bacteria	Bacteroidota	Ignavibacteria	Ignavibacteriales	Melioribacteraceae	XYB12-FULL-38-5	NA
D6	87	25	1036	29.53	2.21	Bacteria	Chloroflexota	Anaerolineae	Anaerolineales	Anaerolineaceae	UBA8523	NA
D6	88	20	992	28.02	4.8	Bacteria	Firmicutes_E	DTU015	UBA9673	UBA9673	NA	NA
D6	89	46	1991	27.03	1.81	Bacteria	Chloroflexota	NA	NA	NA	NA	NA
D6	90	35	1509	22.93	0.14	Bacteria	Deferrisomatota	Deferrisomatia	Deferrisomatales	Deferrisomataceae	NA	NA
D6	91	35	984	22.81	1.75	Bacteria	Desulfobacterota	Desulfobulbia	Desulfobulbales	Desulfobulbaceae	UBA10518	NA
D6	92	28	1390	22.35	1.22	Bacteria	Desulfobacterota	Desulfovibrionia	Desulfovibrionales	Desulfovibrionaceae	NA	NA
D6	93	7	588	20.94	0	Bacteria	Desulfobacterota	Desulfobacteria	Desulfobacterales	Desulfobacteraceae	Desulfobacula	NA
D6	94	30	1306	18.21	1.62	Bacteria	Desulfobacterota	Desulfobulbia	Desulfobulbales	Desulfobulbaceae	UBA10518	NA
D6	95	19	940	17.46	1.94	Bacteria	Desulfobacterota	Desulfarculia	Desulfarculales	Desulfarculaceae	NA	NA
D6	96	18	465	15.83	0	Bacteria	Chloroflexota	Anaerolineae	Anaerolineales	Anaerolineaceae	NA	NA
D6	97	9	528	15.52	0	Bacteria	Chloroflexota	Anaerolineae	Anaerolineales	Anaerolineaceae	UBA4781	NA
D6	98	11	525	14.5	0.91	Bacteria	Chloroflexota	Anaerolineae	SBR1031	UBA2029	NA	NA
D6	99	27	639	13.79	0	Bacteria	Chloroflexota	Anaerolineae	Anaerolineales	UBA11579	UBA11579	NA
D6	100	8	342	13.79	0	Bacteria	Firmicutes_D	Dethiobacteria	DTU022	UBA8154	UBA9862	NA
SW	1	79	2359	99.15	0.82	Bacteria	Proteobacteria	Gammaproteobacteria	Betaproteobacteriales	Methylophilaceae	Methylotenera_A	NA
SW	2	69	2492	98.9	0	Bacteria	Proteobacteria	Alphaproteobacteria	NA	NA	NA	NA
SW	3	66	2389	97.8	0	Bacteria	Proteobacteria	Alphaproteobacteria	NA	NA	NA	NA
SW	4	90	5786	97.44	4.84	Bacteria	Cyanobacteriota	Vampirovibrionia	Obscuribacterales	Obscuribacteraceae	Ga0077546	NA
SW	5	74	5594	97.44	3.56	Bacteria	Cyanobacteriota	Vampirovibrionia	Obscuribacterales	Obscuribacteraceae	NA	NA
SW	6	53	2827	97.12	0.48	Bacteria	Bacteroidota	Bacteroidia	AKYH767	GCA-2737665	NA	NA
SW	7	20	1943	96.96	2.03	Bacteria	Verrucomicrobiota	Chlamydiia	Parachlamydiales	Ga0074140	NA	NA
SW	8	63	2616	95.95	0.48	Bacteria	Bacteroidota	Bacteroidia	NS11-12g	NA	NA	NA
SW	9	68	3602	95.73	0.57	Bacteria	Cyanobacteriota	Vampirovibrionia	Obscuribacterales	Obscuribacteraceae	NA	NA
SW	10	32	1861	95.69	2.59	Bacteria	Proteobacteria	Gammaproteobacteria	Francisellales	NA	NA	NA
SW	11	26	2520	95.27	4.73	Bacteria	Verrucomicrobiota	Chlamydiia	Parachlamydiales	Parachlamydiaceae	NA	NA
SW	12	43	2357	94.87	0	Bacteria	Cyanobacteriota	Vampirovibrionia	Caenarcaniphilales	2-02-FULL-35-15	NA	NA
SW	13	44	2122	94.26	0.68	Bacteria	Verrucomicrobiota	Chlamydiia	Parachlamydiales	Parachlamydiaceae	NA	NA
SW	14	49	2381	94.19	1.16	Bacteria	Proteobacteria	Gammaproteobacteria	UBA1113	UBA1113	NA	NA
SW	15	85	3006	94.1	0.95	Bacteria	Proteobacteria	Alphaproteobacteria	Rhizobiales	Xanthobacteraceae	Ga0077548	NA
SW	16	20	1279	92.89	3.08	Bacteria	Proteobacteria	Alphaproteobacteria	Rickettsiales	NA	NA	NA
SW	17	37	1986	89.75	0.14	Bacteria	Proteobacteria	Gammaproteobacteria	Berkiellales	UBA6186	NA	NA
SW	18	37	2338	89.71	3.04	Bacteria	Verrucomicrobiota	Chlamydiia	Parachlamydiales	Parachlamydiaceae	NA	NA
SW	19	48	2417	87.36	1.72	Bacteria	Proteobacteria	Gammaproteobacteria	Berkiellales	Berkiellaceae	Berkiella	NA
SW	20	53	3050	87.18	1.42	Bacteria	Cyanobacteriota	Vampirovibrionia	Obscuribacterales	NA	NA	NA
SW	21	84	7706	87.07	8.06	Bacteria	Cyanobacteriota	Vampirovibrionia	Obscuribacterales	NA	NA	NA
SW	22	10	1225	85.89	0	Bacteria	Dependentiae	Babeliae	Babeliales	NA	NA	NA
SW	23	11	1044	85.39	0	Bacteria	Dependentiae	Babeliae	Babeliales	Vermiphilaceae	Vermiphilus	Vermiphilus pyriformis
SW	24	97	3180	84.8	0.59	Bacteria	Proteobacteria	Gammaproteobacteria	Betaproteobacteriales	SG8-41	Ga0077527	NA
SW	25	39	1615	83.91	0.96	Bacteria	Proteobacteria	Gammaproteobacteria	UBA1113	NA	NA	NA
SW	26	65	2071	83.76	2.05	Bacteria	Proteobacteria	Gammaproteobacteria	Ga0077554	Ga007554	Ga0077554	NA
SW	27	37	1526	83.63	0.97	Bacteria	Proteobacteria	Gammaproteobacteria	Legionellales	Legionellaceae	NA	NA
SW	28	25	1978	83.31	2.19	Bacteria	Verrucomicrobiota	Chlamydiia	Parachlamydiales	NA	NA	NA
SW	29	26	1828	83.11	1.82	Bacteria	Bacteroidota	Kapabacteria	Kapabacteriales	Kapabacteriaceae	NA	NA
SW	30	63	3242	82.51	5.36	Bacteria	Bdellovibrionota	Bacteriovoracia	UBA1018	UBA1018	NA	NA
SW	31	51	2454	77.59	0	Bacteria	Proteobacteria	Gammaproteobacteria	Legionellales	Legionellaceae	Legionella_B	NA
SW	32	41	2065	74.46	2.15	Bacteria	Proteobacteria	Alphaproteobacteria	NA	NA	NA	NA
SW	33	26	1201	73.23	0.88	Bacteria	Proteobacteria	Alphaproteobacteria	UBA9655	UBA9655	NA	NA
SW	34	6	695	71.81	0	Bacteria	Patescibacteria	Paceibacteria	UBA9983	Kaiserbacteraceae	GWA1-54-10	NA
SW	35	66	3408	70.69	0	Bacteria	Bacteroidota	Bacteroidia	AKYH767	2-12-FULL-35-15	2-12-FULL-35-15	NA
SW	36	94	4127	70.57	4.55	Bacteria	Nitrospirota	Nitrospiria	Nitrospirales	Nitrospiraceae	UBA6488	NA
SW	37	72	5818	68.74	2.27	Bacteria	Planctomycetota	Planctomycetes	Gemmatales	Gemmataceae	NA	NA
SW	38	71	6312	67.7	5.62	Bacteria	Planctomycetota	Planctomycetes	Planctomycetales	Planctomycetaceae	NA	NA
SW	39	35	1665	66.17	5.17	Bacteria	Proteobacteria	Gammaproteobacteria	Legionellales	Legionellaceae	Legionella	NA
SW	40	20	1763	64.88	1.95	Bacteria	Verrucomicrobiota	Chlamydiia	Parachlamydiales	Ga0074140	NA	NA
SW	41	5	800	64.47	0.55	Bacteria	Dependentiae	Babeliae	Babeliales	NA	NA	NA
SW	42	28	1250	62.78	0.26	Bacteria	Proteobacteria	Gammaproteobacteria	Legionellales	Legionellaceae	UBA11403	NA
SW	43	63	4096	62.58	1.15	Bacteria	Planctomycetota	Planctomycetes	Planctomycetales	Planctomycetaceae	NA	NA
SW	44	10	1088	62.28	0	Bacteria	Dependentiae	Babeliae	Babeliales	Vermiphilaceae	NA	NA
SW	45	42	2301	61.93	1.14	Bacteria	Planctomycetota	Phycisphaerae	Phycisphaerales	SM1A02	UBA11155	NA
SW	46	88	2654	61.15	0.68	Bacteria	Proteobacteria	Alphaproteobacteria	Sphingomonadales	Sphingomonadaceae	Sphingobium	NA
SW	47	26	1291	60.34	0	Bacteria	Proteobacteria	Alphaproteobacteria	Caedibacterales	Nucleicultricaceae	Nucleicultrix	Nucleicultrix amoebiphila
SW	48	40	2044	59.52	0.48	Bacteria	Bacteroidota	Bacteroidia	NS11-12g	UBA9320	NA	NA
SW	49	6	903	59.13	0	Bacteria	Dependentiae	Babeliae	Babeliales	Vermiphilaceae	NA	NA
SW	50	99	3599	57.73	0	Bacteria	Proteobacteria	Alphaproteobacteria	Rhizobiales	Hyphomicrobiaceae	NA	NA
SW	51	57	1646	57.25	8.83	Bacteria	Proteobacteria	Gammaproteobacteria	Pseudomonadales	Porticoccaceae	NA	NA
SW	52	37	1795	57.01	1.22	Bacteria	Bacteroidota	Bacteroidia	AKYH767	2-12-FULL-35-15	NA	NA
SW	53	22	1040	56.9	0	Bacteria	Proteobacteria	Gammaproteobacteria	UBA6002	UBA6002	UBA6002	NA
SW	54	17	1290	56.73	1.69	Bacteria	Verrucomicrobiota	Chlamydiia	Parachlamydiales	Parachlamydiaceae	NA	NA
SW	55	10	1449	56.71	1.02	Bacteria	Dependentiae	Babeliae	Babeliales	Vermiphilaceae	NA	NA
SW	56	9	1363	55.86	2.61	Bacteria	Dependentiae	Babeliae	Babeliales	Babeliaceae	NA	NA
SW	57	51	1698	55.17	3.45	Bacteria	Proteobacteria	Gammaproteobacteria	Betaproteobacteriales	Burkholderiaceae	Hylemonella	NA
SW	58	40	2382	55.07	0	Bacteria	Acidobacteriota	Blastocatellia	Pyrinomonadales	Pyrinomonadaceae	OLB17	NA
SW	59	39	1802	54.62	0.84	Bacteria	Dadabacteria	UBA1144	UBA2774	UBA2774	NA	NA
SW	60	71	2226	54.41	1.82	Bacteria	Proteobacteria	Gammaproteobacteria	UBA5335	UBA5335	UBA5335	GCA_002862435.1
SW	61	72	2399	51.93	1.41	Bacteria	Proteobacteria	Alphaproteobacteria	Rhizobiales	Hyphomicrobiaceae	Hyphomicrobium	NA
SW	62	46	2983	50.06	1.49	Bacteria	Planctomycetota	Planctomycetes	Pirellulales	Pirellulaceae	NA	NA
SW	63	94	2408	48.27	0.98	Bacteria	Proteobacteria	Gammaproteobacteria	Betaproteobacteriales	SG8-41	NA	NA
SW	64	41	3145	47.65	9.2	Bacteria	Planctomycetota	Planctomycetes	Pirellulales	Thermoguttaceae	NA	NA
SW	65	63	2221	46.55	5.17	Bacteria	Proteobacteria	Alphaproteobacteria	SL26	SL26	UBA11222	NA
SW	66	37	1977	45.27	4.29	Bacteria	Bacteroidota	Bacteroidia	NS11-12g	NA	NA	NA
SW	67	14	1407	42.3	0	Bacteria	Bdellovibrionota	Bacteriovoracia	UBA1018	UBA1018	NA	NA
SW	68	17	1226	41.98	0.14	Bacteria	Cyanobacteriota	Vampirovibrionia	Obscuribacterales	Obscuribacteraceae	NA	NA
SW	69	12	968	40	1.72	Bacteria	Proteobacteria	Alphaproteobacteria	UBA9655	UBA9655	UBA9655	NA
SW	70	50	2933	39.69	2.7	Bacteria	Verrucomicrobiota	Verrucomicrobiae	Pedosphaerales	NA	NA	NA
SW	71	8	1176	39.64	2.88	Bacteria	Dependentiae	Babeliae	Babeliales	Babeliaceae	NA	NA
SW	72	66	2960	38.97	6.03	Bacteria	Proteobacteria	Gammaproteobacteria	Pseudomonadales	Porticoccaceae	HB2-32-21	NA
SW	73	28	1741	38.97	4.31	Bacteria	Proteobacteria	Gammaproteobacteria	Legionellales	Legionellaceae	Legionella	NA
SW	74	79	4434	38.1	6.84	Bacteria	Verrucomicrobiota	Verrucomicrobiae	Opitutales	Opitutaceae	NA	NA
SW	75	21	1082	36.04	0.91	Bacteria	Chloroflexota	Anaerolineae	Anaerolineales	envOPS12	OLB14	NA
SW	76	18	1341	30.86	3.51	Bacteria	Proteobacteria	Alphaproteobacteria	Rickettsiales	UBA6177	NA	NA
SW	77	23	809	29.25	7.62	Bacteria	Bacteroidota	Bacteroidia	Chitinophagales	Chitinophagaceae	UTBCD1	NA
SW	78	3	390	27.91	5.74	Bacteria	Proteobacteria	Alphaproteobacteria	Rickettsiales	NA	NA	NA
SW	79	18	1510	27.19	0	Bacteria	Planctomycetota	Planctomycetes	Pirellulales	UBA7805	NA	NA
SW	80	15	1059	25.86	5.17	Bacteria	Proteobacteria	Gammaproteobacteria	Legionellales	Legionellaceae	Legionella	NA
SW	81	85	4974	24.62	2.96	Bacteria	Nitrospirota	Nitrospiria	Nitrospirales	Nitrospiraceae	UBA6488	GCA_002083555.1
SW	82	4	360	23.73	0	Bacteria	Proteobacteria	Alphaproteobacteria	Rickettsiales	Rickettsiaceae	NA	NA
SW	83	19	1179	23.69	2.68	Bacteria	Proteobacteria	Gammaproteobacteria	Legionellales	NA	NA	NA
SW	84	2	634	23.24	1.22	Bacteria	Dependentiae	Babeliae	Babeliales	Vermiphilaceae	NA	NA
SW	85	17	1036	21.68	1.03	Bacteria	Actinobacteriota	Actinobacteria	Actinomycetales	Microbacteriaceae	UBA1487	NA
SW	86	82	2972	21.55	0	Bacteria	Proteobacteria	Alphaproteobacteria	Reyranellales	Reyranellaceae	Reyranella	NA
SW	87	4	215	21.05	9.01	Bacteria	Proteobacteria	Alphaproteobacteria	Rickettsiales	NA	NA	NA
SW	88	12	426	21.03	0.1	Bacteria	Elusimicrobiota	Elusimicrobia	UBA1565	UBA9628	21-14-0-20-64-6	NA
SW	89	71	2009	20.69	5.17	Bacteria	Bacteroidota	Bacteroidia	Chitinophagales	Chitinophagaceae	NA	NA
SW	90	62	2759	20.44	1.1	Bacteria	Acidobacteriota	Luteitaleia	NA	NA	NA	NA
SW	91	12	657	18.97	0	Bacteria	Proteobacteria	Alphaproteobacteria	Sphingomonadales	Sphingomonadaceae	Rhizorhabdus	NA
SW	92	34	1318	18.97	0	Bacteria	Proteobacteria	Gammaproteobacteria	Betaproteobacteriales	Burkholderiaceae	Aquabacterium	Aquabacterium parvum
SW	93	16	1376	18.04	0.65	Bacteria	Proteobacteria	Alphaproteobacteria	Caedibacterales	Nucleicultricaceae	Nucleicultrix	Nucleicultrix amoebiphila
WC	1	67	4675	88.49	2.08	Bacteria	Cyanobacteriota	Cyanobacteriia	Thermosynechococcales	Thermosynechococcaceae	NA	NA
WC	2	11	1120	81.94	0.93	Bacteria	Patescibacteria	Gracilibacteria	Peribacterales	Peribacteraceae	NA	NA
WC	3	89	3737	74.06	0.74	Bacteria	Bacteroidota	Bacteroidia	Chitinophagales	Chitinophagaceae	UBA10320	NA
WC	4	108	3189	71.31	12.65	Bacteria	Proteobacteria	Gammaproteobacteria	Betaproteobacteriales	Burkholderiaceae	Polaromonas	NA
WC	5	43	2305	66.38	1.72	Bacteria	Bacteroidota	Bacteroidia	Sphingobacteriales	Solitaleaceae	NA	NA
WC	6	43	1335	65.31	2.76	Bacteria	Proteobacteria	Gammaproteobacteria	Betaproteobacteriales	Burkholderiaceae	Polynucleobacter	NA
WC	7	11	1016	64.95	0.85	Bacteria	Patescibacteria	Gracilibacteria	Peribacterales	Peribacteraceae	NA	NA
WC	8	8	938	61.72	0.37	Bacteria	Verrucomicrobiota	Chlamydiia	Parachlamydiales	SM23-39	NA	NA
WC	9	36	1673	60.44	1.17	Bacteria	Omnitrophota	UBA9649	2-02-FULL-51-18	NA	NA	NA
WC	10	22	2506	59.73	8.75	Bacteria	Proteobacteria	Gammaproteobacteria	Betaproteobacteriales	Burkholderiaceae	Polaromonas	NA
WC	11	4	1042	58.95	0	Bacteria	Patescibacteria	Paceibacteria	UBA9983	Zambryskibacteraceae	12-FULL-43-12b	NA
WC	12	5	925	58.15	0	Bacteria	Patescibacteria	Berkelbacteria	NA	NA	NA	NA
WC	13	4	1462	58.09	6.77	Bacteria	Patescibacteria	Microgenomatia	Levybacterales	UBA12049	NA	NA
WC	14	12	911	58.04	1.71	Bacteria	Patescibacteria	Paceibacteria	UBA9983	Kaiserbacteraceae	NA	NA
WC	15	14	1134	56.87	0	Bacteria	Patescibacteria	Paceibacteria	UBA9983	Kaiserbacteraceae	UBA10103	NA
WC	16	37	2397	52.72	0.33	Bacteria	Cyanobacteriota	Cyanobacteriia	Cyanobacteriales	Chamaesiphonaceae	Chamaesiphon	NA
WC	17	50	1769	50.15	1.03	Bacteria	Proteobacteria	Alphaproteobacteria	Rhodobacterales	Rhodobacteraceae	Pseudorhodobacter_A	NA
WC	18	12	662	46.55	0	Bacteria	Actinobacteriota	Actinobacteria	Nanopelagicales	Nanopelagicaceae	Planktophila	NA
WC	19	4	757	45.39	0.8	Bacteria	Patescibacteria	Gracilibacteria	Peribacterales	Peribacteraceae	NA	NA
WC	20	60	2785	45.33	7.57	Bacteria	Planctomycetota	UBA11346	UBA11346	UBA11346	NA	NA
WC	21	8	1014	44.85	3.33	Bacteria	Patescibacteria	Gracilibacteria	Peribacterales	Peribacteraceae	NA	NA
WC	22	3	786	44.11	0.68	Bacteria	Patescibacteria	Paceibacteria	UBA9983	UBA1006	NA	NA
WC	23	10	812	43.29	0.47	Bacteria	Patescibacteria	Paceibacteria	UBA9983	Kaiserbacteraceae	UBA10103	NA
WC	25	9	674	42.95	0.8	Bacteria	Patescibacteria	Gracilibacteria	Peribacterales	Peribacteraceae	NA	NA
WC	26	3	521	41.38	0.57	Bacteria	Patescibacteria	ABY1	Uhrbacterales	UBA9934	UBA11707	NA
WC	27	32	1645	39.7	2.15	Bacteria	Omnitrophota	koll11	UBA10015	kpj58rc	NA	NA
WC	28	2	539	39.42	0.85	Bacteria	Patescibacteria	Paceibacteria	UBA9983	Taylorbacteraceae	UBA6065	NA
WC	29	22	920	37.93	0	Bacteria	Proteobacteria	Gammaproteobacteria	Betaproteobacteriales	Methylophilaceae	Methylophilus	NA
WC	31	27	1022	37.07	0	Bacteria	Proteobacteria	Gammaproteobacteria	Betaproteobacteriales	Burkholderiaceae	Polynucleobacter	NA
WC	32	2	589	36.06	0	Bacteria	Patescibacteria	Paceibacteria	UBA9983	Kaiserbacteraceae	1-14-0-10-45-20	NA
WC	33	22	1397	35.9	0.23	Bacteria	Nitrospirota	Nitrospiria	Nitrospirales	Nitrospiraceae	Nitrospira	NA
WC	34	10	612	35.85	0.81	Bacteria	Actinobacteriota	Actinobacteria	Nanopelagicales	AcAMD-5	NA	NA
WC	35	21	1828	35.19	2.35	Bacteria	Proteobacteria	Alphaproteobacteria	Rhizobiales	OSC116	NA	NA
WC	36	11	631	34.73	1.72	Bacteria	Patescibacteria	Paceibacteria	UBA9983	Kaiserbacteraceae	2-01-FULL-51-21	NA
WC	37	1	412	33.08	0	Bacteria	Patescibacteria	Gracilibacteria	Peribacterales	Peribacteraceae	NA	NA
WC	38	1	420	32.52	0	Bacteria	Patescibacteria	Paceibacteria	UBA9983	Taylorbacteraceae	NA	NA
WC	39	7	834	29.38	0	Bacteria	Patescibacteria	Paceibacteria	UBA9983	GCA-2401445	NA	NA
WC	40	1	464	28.48	2.25	Bacteria	Patescibacteria	Paceibacteria	UBA9983	GCA-2401445	NA	NA
WC	41	13	381	28.07	0	Bacteria	Actinobacteriota	Actinobacteria	Actinomycetales	Microbacteriaceae	Rhodoluna	NA
WC	42	9	487	27.47	0	Bacteria	Actinobacteriota	Actinobacteria	Nanopelagicales	Nanopelagicaceae	Nanopelagicus	NA
WC	43	5	848	27.41	1.19	Bacteria	Patescibacteria	Paceibacteria	UBA9983	Taylorbacteraceae	NA	NA
WC	44	12	598	24.16	0	Bacteria	Omnitrophota	UBA9649	2-02-FULL-51-18	NA	NA	NA
WC	45	13	1327	24.14	0	Bacteria	Bacteroidota	Bacteroidia	Chitinophagales	Chitinophagaceae	Sediminibacterium	NA
WC	46	1	334	23.88	1.82	Bacteria	Patescibacteria	Paceibacteria	UBA9983	NA	NA	NA
WC	47	1	249	21.61	1.12	Bacteria	Patescibacteria	Paceibacteria	UBA9983	Kaiserbacteraceae	NA	NA
WC	48	10	952	21.61	0.34	Bacteria	Proteobacteria	Alphaproteobacteria	Sphingomonadales	Sphingomonadaceae	Ga0077559	NA
WC	49	4	1586	21.57	6.71	Bacteria	Proteobacteria	Alphaproteobacteria	Rickettsiales	Rickettsiaceae	GCA-2402195	NA
WC	50	9	287	20.69	1.72	Bacteria	Actinobacteriota	Actinobacteria	Nanopelagicales	Nanopelagicaceae	Planktophila	NA
WC	52	14	1042	19.12	0	Bacteria	Bacteroidota	Bacteroidia	Flavobacteriales	Flavobacteriaceae	Flavobacterium	NA
WC	53	1	457	19.04	0	Bacteria	Patescibacteria	Gracilibacteria	BD1-5	UBA6164	GCA-2747975	NA
WC	54	15	4472	16.88	1.72	Bacteria	Bacteroidota	Bacteroidia	AKYH767-A	2013-40CM-41-45	NA	NA
WC	55	13	514	16.38	0	Bacteria	Omnitrophota	Omnitrophia	Omnitrophales	GWA2-52-8	NA	NA
WC	56	6	441	16.22	0	Bacteria	Proteobacteria	Gammaproteobacteria	Betaproteobacteriales	Burkholderiaceae	UBA2334	NA
WC	57	2	654	15.91	0	Bacteria	Patescibacteria	Paceibacteria	UBA9983	Zambryskibacteraceae	NA	NA
WC	58	18	946	14.81	0	Bacteria	Proteobacteria	Gammaproteobacteria	Betaproteobacteriales	Burkholderiaceae	Rhodoferax	NA
WC	59	20	683	14.66	1.38	Bacteria	Proteobacteria	Gammaproteobacteria	Betaproteobacteriales	Burkholderiaceae	Brachymonas	NA
WC	60	13	942	13.79	1.72	Bacteria	Bacteroidota	Bacteroidia	Chitinophagales	Saprospiraceae	NA	NA
