# Supplementary material for: Iron-Fueled Life in the Continental Subsurface: Deep Mine Microbial Observatory, South Dakota, USA
Source: Appl Environ Microbiol. 2021 Sep 28;87(20):e00832-21. doi: 10.1128/AEM.00832-21 (PMC8478452; doi:10.1128/AEM.00832-21)
Supplement: Supplemental file 7 — Table S6. Download AEM.00832-21-s0007.xlsx, XLSX file, 0.03 MB [file aem.00832-21-s0007.xlsx]

## Sheet: supp_table6
rxn.number	site	e.donor	e.acceptor	e.transfer	LogK	logQ	deltaG	energy_density
1	D1	Fe+2	ClO4-	8	47.9332	-50.6652	-66.8899	-30.1299
1	D2	Fe+2	ClO4-	8	47.7513	-51.4397	-67.2919	-29.3119
1	D3	Fe+2	ClO4-	8	47.4289	-47.0257	-64.0787	-29.7878
1	D4	Fe+2	ClO4-	8	46.9117	-23.4575	-47.739	-29.4446
1	D5	Fe+2	ClO4-	8	46.1903	-31.0435	-52.396	-29.7373
1	D6	Fe+2	ClO4-	8	46.9925	-62.7176	-74.4281	-33.4008
2	D1	Fe+2	CO	6	-84.1121	-59.0107	22.7053	NaN
2	D2	Fe+2	CO	6	-83.3868	-59.1245	21.9463	NaN
2	D3	Fe+2	CO	6	-82.102	-55.232	24.3051	NaN
2	D4	Fe+2	CO	6	-80.0477	-35.9599	39.8793	NaN
2	D5	Fe+2	CO	6	-77.2079	-42.2512	31.6198	NaN
2	D6	Fe+2	CO	6	-80.3676	-68.1786	11.0255	NaN
3	D1	Fe+2	HCO3-	8	-120.379	-78.6639	28.3001	NaN
3	D2	Fe+2	HCO3-	8	-119.312	-78.5118	27.6792	NaN
3	D3	Fe+2	HCO3-	8	-117.418	-74.2449	29.2887	NaN
3	D4	Fe+2	HCO3-	8	-114.379	-48.3603	44.7875	NaN
3	D5	Fe+2	HCO3-	8	-110.159	-56.0152	36.7315	NaN
3	D6	Fe+2	HCO3-	8	-114.853	-90.6141	16.4438	NaN
4	D1	Fe+2	HCO3-	8	-122.976	-71.9801	34.5961	NaN
4	D2	Fe+2	HCO3-	8	-121.899	-71.8278	33.9689	NaN
4	D3	Fe+2	HCO3-	8	-119.989	-69.1569	34.4847	NaN
4	D4	Fe+2	HCO3-	8	-116.927	-44.4305	49.1819	NaN
4	D5	Fe+2	HCO3-	8	-112.678	-51.6285	41.4167	NaN
4	D6	Fe+2	HCO3-	8	-117.404	-86.651	20.8631	NaN
5	D1	Fe+2	NO3-	8	-24.2327	-64.7729	-27.5027	-3.94892
5	D2	Fe+2	NO3-	8	-23.8794	-64.3187	-27.4343	-3.93211
5	D3	Fe+2	NO3-	8	-23.2519	-60.6299	-25.3575	-4.02389
5	D4	Fe+2	NO3-	8	-22.2446	-34.1512	-8.07751	-10.1781
5	D5	Fe+2	NO3-	8	-20.8464	-41.3777	-13.9286	-9.99688
5	D6	Fe+2	NO3-	8	-22.4018	-79.7621	-38.9137	-3.8629
6	D1	Fe+2	NO3-	2	-8.19303	-21.5413	-36.2222	-3.82932
6	D2	Fe+2	NO3-	2	-8.08715	-21.6806	-36.8876	-3.80352
6	D3	Fe+2	NO3-	2	-7.89951	-20.5353	-34.2888	-3.89285
6	D4	Fe+2	NO3-	2	-7.59946	-15.1449	-20.4755	-9.17209
6	D5	Fe+2	NO3-	2	-7.18494	-16.2648	-24.6394	-9.1471
6	D6	Fe+2	NO3-	2	-7.64618	-25.4739	-48.3778	-3.76835
7	D1	Fe+2	O2	4	15.8168	-33.4885	-66.8982	-4.28929
7	D2	Fe+2	O2	4	15.7716	-33.8447	-67.3202	-3.95275
7	D3	Fe+2	O2	4	15.6901	-31.5549	-64.1027	-4.23662
7	D4	Fe+2	O2	4	15.555	-19.6535	-47.7714	-9.10519
7	D5	Fe+2	O2	4	15.3578	-23.2789	-52.4228	-9.12024
7	D6	Fe+2	O2	4	15.5764	-39.3231	-74.4885	-6.62481
8	D1	acetate	ferrihydrite	8	122.976	71.9801	-34.5961	-3.63667
8	D2	acetate	ferrihydrite	8	121.899	71.8278	-33.9689	-3.70432
8	D3	acetate	ferrihydrite	8	119.989	69.1569	-34.4847	-3.96287
8	D4	acetate	ferrihydrite	8	116.927	44.4305	-49.1819	-3.7639
8	D5	acetate	ferrihydrite	8	112.678	51.6285	-41.4167	-3.71492
8	D6	acetate	ferrihydrite	8	117.404	86.651	-20.8631	-4.13222
9	D1	acetate	goethite	8	86.5812	71.9801	-9.90551	-4.17982
9	D2	acetate	goethite	8	85.8028	71.8278	-9.48073	-4.25856
9	D3	acetate	goethite	8	84.4215	69.1569	-10.3556	-4.48532
9	D4	acetate	goethite	8	82.2072	44.4305	-25.628	-4.04699
9	D5	acetate	goethite	8	79.1354	51.6285	-18.6609	-4.06117
9	D6	acetate	goethite	8	82.5525	86.651	2.78046	NaN
10	D1	acetate	lepidocrocite	8	101	71.9801	-19.6876	-3.88151
10	D2	acetate	lepidocrocite	8	100.099	71.8278	-19.1792	-3.95257
10	D3	acetate	lepidocrocite	8	98.4991	69.1569	-19.906	-4.20152
10	D4	acetate	lepidocrocite	8	95.9359	44.4305	-34.9416	-3.91236
10	D5	acetate	lepidocrocite	8	92.3822	51.6285	-27.6476	-3.89044
10	D6	acetate	lepidocrocite	8	96.3355	86.651	-6.57006	-4.63403
11	D1	CH4	ferrihydrite	8	120.379	78.6639	-28.3001	-7.85671
11	D2	CH4	ferrihydrite	8	119.312	78.5118	-27.6792	-7.99785
11	D3	CH4	ferrihydrite	8	117.418	74.2449	-29.2887	-6.9016
11	D4	CH4	ferrihydrite	8	114.379	48.3603	-44.7875	-5.70094
11	D5	CH4	ferrihydrite	8	110.159	56.0152	-36.7315	-6.10276
11	D6	CH4	ferrihydrite	8	114.853	90.6141	-16.4438	-5.2784
12	D1	CH4	goethite	8	83.9844	78.6639	-3.60947	-8.75106
12	D2	CH4	goethite	8	83.2155	78.5118	-3.19105	-8.93607
12	D3	CH4	goethite	8	81.8503	74.2449	-5.15959	-7.65568
12	D4	CH4	goethite	8	79.6595	48.3603	-21.2336	-6.02508
12	D5	CH4	goethite	8	76.6159	56.0152	-13.9756	-6.52243
12	D6	CH4	goethite	8	80.0013	90.6141	7.19978	NaN
13	D1	CH4	lepidocrocite	8	98.4036	78.6639	-13.3916	-8.18167
13	D2	CH4	lepidocrocite	8	97.5115	78.5118	-12.8895	-8.32976
13	D3	CH4	lepidocrocite	8	95.928	74.2449	-14.7099	-7.20069
13	D4	CH4	lepidocrocite	8	93.3882	48.3603	-30.5473	-5.86713
13	D5	CH4	lepidocrocite	8	89.8627	56.0152	-22.9624	-6.30678
13	D6	CH4	lepidocrocite	8	93.7844	90.6141	-2.15074	-6.16181
14	D1	CH4	ferrihydrite	6	84.1121	59.0107	-22.7053	-7.95237
14	D2	CH4	ferrihydrite	6	83.3868	59.1245	-21.9463	-8.09864
14	D3	CH4	ferrihydrite	6	82.102	55.232	-24.3051	-6.9826
14	D4	CH4	ferrihydrite	6	80.0477	35.9599	-39.8793	-5.75135
14	D5	CH4	ferrihydrite	6	77.2079	42.2512	-31.6198	-6.16784
14	D6	CH4	ferrihydrite	6	80.3676	68.1786	-11.0255	-5.452
15	D1	CH4	goethite	6	56.8158	59.0107	1.98536	NaN
15	D2	CH4	goethite	6	56.3144	59.1245	2.54187	NaN
15	D3	CH4	goethite	6	55.4266	55.232	-0.175965	-9.12287
15	D4	CH4	goethite	6	54.0081	35.9599	-16.3254	-6.13924
15	D5	CH4	goethite	6	52.0506	42.2512	-8.86399	-6.72017
15	D6	CH4	goethite	6	54.2289	68.1786	12.6181	NaN
16	D1	CH4	lepidocrocite	6	67.6302	59.0107	-7.79674	-8.41659
16	D2	CH4	lepidocrocite	6	67.0364	59.1245	-7.15659	-8.58529
16	D3	CH4	lepidocrocite	6	65.9848	55.232	-9.72632	-7.38035
16	D4	CH4	lepidocrocite	6	64.3047	35.9599	-25.6391	-5.9432
16	D5	CH4	lepidocrocite	6	61.9857	42.2512	-17.8507	-6.41614
16	D6	CH4	lepidocrocite	6	64.5662	68.1786	3.26758	NaN
17	D1	CO	ferrihydrite	2	36.2673	19.6532	-45.0846	-8.04858
17	D2	CO	ferrihydrite	2	35.9253	19.3873	-44.8779	-8.10184
17	D3	CO	ferrihydrite	2	35.3156	19.0129	-44.2396	-7.88806
17	D4	CO	ferrihydrite	2	34.3312	12.4004	-59.5121	-8.12377
17	D5	CO	ferrihydrite	2	32.951	13.764	-52.0665	-8.11383
17	D6	CO	ferrihydrite	2	34.4853	22.4355	-32.6988	-8.53123
18	D1	CO	goethite	2	27.1686	19.6532	-20.394	-8.3931
18	D2	CO	goethite	2	26.9011	19.3873	-20.3898	-8.44446
18	D3	CO	goethite	2	26.4238	19.0129	-20.1105	-8.23045
18	D4	CO	goethite	2	25.6514	12.4004	-35.9582	-8.34258
18	D5	CO	goethite	2	24.5653	13.764	-29.3106	-8.36337
18	D6	CO	goethite	2	25.7724	22.4355	-9.0552	-9.08886
19	D1	CO	lepidocrocite	2	30.7734	19.6532	-30.1761	-8.22294
19	D2	CO	lepidocrocite	2	30.4751	19.3873	-30.0883	-8.27547
19	D3	CO	lepidocrocite	2	29.9432	19.0129	-29.6608	-8.06169
19	D4	CO	lepidocrocite	2	29.0835	12.4004	-45.2719	-8.24255
19	D5	CO	lepidocrocite	2	27.877	13.764	-38.2974	-8.24722
19	D6	CO	lepidocrocite	2	29.2182	22.4355	-18.4057	-8.7808
20	D1	H2	ferrihydrite	2	40.6889	29.7299	-29.7386	-8.45498
20	D2	H2	ferrihydrite	2	40.3419	29.6748	-28.9466	-8.4004
20	D3	H2	ferrihydrite	2	39.7259	28.3686	-30.8195	-8.08057
20	D4	H2	ferrihydrite	2	38.7373	22.5167	-44.0167	-8.03768
20	D5	H2	ferrihydrite	2	37.3633	24.5048	-34.8931	-8.15746
20	D6	H2	ferrihydrite	2	38.8916	33.4246	-14.8353	-8.3433
21	D1	H2	goethite	2	31.5901	29.7299	-5.04797	-9.22518
21	D2	H2	goethite	2	31.3178	29.6748	-4.45844	-9.21282
21	D3	H2	goethite	2	30.8341	28.3686	-6.69041	-8.74395
21	D4	H2	goethite	2	30.0574	22.5167	-20.4628	-8.37034
21	D5	H2	goethite	2	28.9775	24.5048	-12.1372	-8.61608
21	D6	H2	goethite	2	30.1787	33.4246	8.80827	NaN
22	D1	H2	lepidocrocite	2	35.1949	29.7299	-14.8301	-8.75716
22	D2	H2	lepidocrocite	2	34.8918	29.6748	-14.1569	-8.71103
22	D3	H2	lepidocrocite	2	34.3535	28.3686	-16.2408	-8.35879
22	D4	H2	lepidocrocite	2	33.4896	22.5167	-29.7765	-8.20743
22	D5	H2	lepidocrocite	2	32.2892	24.5048	-21.124	-8.37542
22	D6	H2	lepidocrocite	2	33.6244	33.4246	-0.542253	-9.7804
23	D1	HS-	ferrihydrite	2	39.5905	34.1985	-14.6318	-5.9316
23	D2	HS-	ferrihydrite	2	39.2543	36.6153	-7.16119	-8.24752
23	D3	HS-	ferrihydrite	2	38.6596	33.1277	-15.0116	-6.05207
23	D4	HS-	ferrihydrite	2	37.7113	25.9815	-31.8302	-3.34326
23	D5	HS-	ferrihydrite	2	36.4049	28.8068	-20.6183	-3.86795
23	D6	HS-	ferrihydrite	2	37.8588	39.0532	3.24123	NaN
24	D1	HS-	goethite	2	30.4917	34.1985	10.0588	NaN
24	D2	HS-	goethite	2	30.2301	36.6153	17.327	NaN
24	D3	HS-	goethite	2	29.7678	33.1277	9.11748	NaN
24	D4	HS-	goethite	2	29.0314	25.9815	-8.27632	-3.92826
24	D5	HS-	goethite	2	28.0191	28.8068	2.13752	NaN
24	D6	HS-	goethite	2	29.1459	39.0532	26.8848	NaN
25	D1	HS-	lepidocrocite	2	34.0965	34.1985	0.276682	NaN
25	D2	HS-	lepidocrocite	2	33.8041	36.6153	7.6285	NaN
25	D3	HS-	lepidocrocite	2	33.2872	33.1277	-0.432874	-7.59214
25	D4	HS-	lepidocrocite	2	32.4636	25.9815	-17.59	-3.60083
25	D5	HS-	lepidocrocite	2	31.3308	28.8068	-6.84923	-4.34656
25	D6	HS-	lepidocrocite	2	32.5916	39.0532	17.5343	NaN
26	D1	NH4+	ferrihydrite	6	16.0397	43.2316	24.5962	NaN
26	D2	NH4+	ferrihydrite	6	15.7923	42.6381	24.2832	NaN
26	D3	NH4+	ferrihydrite	6	15.3524	40.0946	22.3804	NaN
26	D4	NH4+	ferrihydrite	6	14.6452	19.0063	3.94484	NaN
26	D5	NH4+	ferrihydrite	6	13.6615	25.1129	10.3583	NaN
26	D6	NH4+	ferrihydrite	6	14.7556	54.2882	35.759	NaN
27	D1	NH4+	goethite	6	-11.2565	43.2316	49.2869	NaN
27	D2	NH4+	goethite	6	-11.2801	42.6381	48.7713	NaN
27	D3	NH4+	goethite	6	-11.3231	40.0946	46.5095	NaN
27	D4	NH4+	goethite	6	-11.3944	19.0063	27.4987	NaN
27	D5	NH4+	goethite	6	-11.4958	25.1129	33.1142	NaN
27	D6	NH4+	goethite	6	-11.3831	54.2882	59.4025	NaN
28	D1	NH4+	lepidocrocite	6	-0.442131	43.2316	39.5048	NaN
28	D2	NH4+	lepidocrocite	6	-0.558158	42.6381	39.0729	NaN
28	D3	NH4+	lepidocrocite	6	-0.764902	40.0946	36.9592	NaN
28	D4	NH4+	lepidocrocite	6	-1.09783	19.0063	18.185	NaN
28	D5	NH4+	lepidocrocite	6	-1.5607	25.1129	24.1274	NaN
28	D6	NH4+	lepidocrocite	6	-1.04583	54.2882	50.052	NaN
29	D1	acetate	hematite	8	86.054	71.9801	-9.54781	-4.1958
29	D2	acetate	hematite	8	85.2234	71.8278	-9.08765	-4.27695
29	D3	acetate	hematite	8	83.7487	69.1569	-9.89921	-4.5049
29	D4	acetate	hematite	8	81.3824	44.4305	-25.0684	-4.05657
29	D5	acetate	hematite	8	78.0948	51.6285	-17.955	-4.07792
29	D6	acetate	hematite	8	81.7516	86.651	3.32378	NaN
30	D1	CH4	hematite	8	83.4571	78.6639	-3.25176	-8.79638
30	D2	CH4	hematite	8	82.6361	78.5118	-2.79797	-8.99316
30	D3	CH4	hematite	8	81.1776	74.2449	-4.70318	-7.69591
30	D4	CH4	hematite	8	78.8347	48.3603	-20.6741	-6.03667
30	D5	CH4	hematite	8	75.5753	56.0152	-13.2697	-6.54494
30	D6	CH4	hematite	8	79.2005	90.6141	7.7431	NaN
31	D1	CH4	hematite	6	56.4204	59.0107	2.34306	NaN
31	D2	CH4	hematite	6	55.8799	59.1245	2.93495	NaN
31	D3	CH4	hematite	6	54.922	55.232	0.280448	NaN
31	D4	CH4	hematite	6	53.3896	35.9599	-15.7659	-6.15438
31	D5	CH4	hematite	6	51.2702	42.2512	-8.15808	-6.75621
31	D6	CH4	hematite	6	53.6283	68.1786	13.1614	NaN
32	D1	CO	hematite	2	27.0368	19.6532	-20.0362	-8.40079
32	D2	CO	hematite	2	26.7563	19.3873	-19.9967	-8.45291
32	D3	CO	hematite	2	26.2556	19.0129	-19.6541	-8.24042
32	D4	CO	hematite	2	25.4452	12.4004	-35.3987	-8.34939
32	D5	CO	hematite	2	24.3051	13.764	-28.6047	-8.37395
32	D6	CO	hematite	2	25.5722	22.4355	-8.51188	-9.11573
33	D1	H2	hematite	2	31.4583	29.7299	-4.69027	-9.2571
33	D2	H2	hematite	2	31.1729	29.6748	-4.06536	-9.2529
33	D3	H2	hematite	2	30.6659	28.3686	-6.234	-8.77463
33	D4	H2	hematite	2	29.8513	22.5167	-19.9033	-8.38238
33	D5	H2	hematite	2	28.7174	24.5048	-11.4313	-8.6421
33	D6	H2	hematite	2	29.9784	33.4246	9.35159	NaN
34	D1	HS-	hematite	2	30.3599	34.1985	10.4165	NaN
34	D2	HS-	hematite	2	30.0853	36.6153	17.72	NaN
34	D3	HS-	hematite	2	29.5996	33.1277	9.57389	NaN
34	D4	HS-	hematite	2	28.8252	25.9815	-7.7168	-3.95866
34	D5	HS-	hematite	2	27.759	28.8068	2.84343	NaN
34	D6	HS-	hematite	2	28.9457	39.0532	27.4281	NaN
35	D1	NH4+	hematite	6	-11.652	43.2316	49.6446	NaN
35	D2	NH4+	hematite	6	-11.7147	42.6381	49.1644	NaN
35	D3	NH4+	hematite	6	-11.8277	40.0946	46.9659	NaN
35	D4	NH4+	hematite	6	-12.013	19.0063	28.0582	NaN
35	D5	NH4+	hematite	6	-12.2762	25.1129	33.8201	NaN
35	D6	NH4+	hematite	6	-11.9838	54.2882	59.9458	NaN
36	D1	acetate	magnetite	8	129.926	111.583	-12.4436	-4.08075
36	D2	acetate	magnetite	8	128.628	111.453	-11.6514	-4.16902
36	D3	acetate	magnetite	8	126.325	106.755	-13.2762	-4.37743
36	D4	acetate	magnetite	8	122.631	70.1013	-35.6364	-3.90381
36	D5	acetate	magnetite	8	117.502	81.2377	-24.6018	-3.94113
36	D6	acetate	magnetite	8	123.207	134.471	7.64151	NaN
37	D1	CH4	magnetite	8	127.329	118.267	-6.14757	-8.5198
37	D2	CH4	magnetite	8	126.041	118.137	-5.36175	-8.71069
37	D3	CH4	magnetite	8	123.754	111.843	-8.08017	-7.46088
37	D4	CH4	magnetite	8	120.083	74.0311	-31.2421	-5.85736
37	D5	CH4	magnetite	8	114.982	85.6244	-19.9166	-6.36858
37	D6	CH4	magnetite	8	120.656	138.434	12.0608	NaN
38	D1	CH4	magnetite	6	89.3242	88.7131	-0.552745	-9.56598
38	D2	CH4	magnetite	6	88.4334	88.8437	0.371169	NaN
38	D3	CH4	magnetite	6	86.8541	83.4308	-3.09654	-7.87742
38	D4	CH4	magnetite	6	84.3259	55.213	-26.3339	-5.93159
38	D5	CH4	magnetite	6	80.8254	64.4581	-14.805	-6.49739
38	D6	CH4	magnetite	6	84.7199	104.044	17.4792	NaN
39	D1	CO	magnetite	2	38.0047	29.554	-22.9321	-8.34216
39	D2	CO	magnetite	2	37.6074	29.2937	-22.5605	-8.40052
39	D3	CO	magnetite	2	36.8996	28.4125	-23.031	-8.17156
39	D4	CO	magnetite	2	35.7573	18.8181	-45.9667	-8.23593
39	D5	CO	magnetite	2	34.1569	21.1663	-35.2516	-8.28321
39	D6	CO	magnetite	2	35.936	34.3905	-4.19415	-9.42311
40	D1	H2	magnetite	2	42.4262	39.6307	-7.58608	-9.04828
40	D2	H2	magnetite	2	42.0241	39.5812	-6.62914	-9.04054
40	D3	H2	magnetite	2	41.3099	37.7682	-9.61099	-8.58663
40	D4	H2	magnetite	2	40.1634	28.9344	-30.4713	-8.19741
40	D5	H2	magnetite	2	38.5691	31.9071	-18.0782	-8.44304
40	D6	H2	magnetite	2	40.3423	45.3796	13.6693	NaN
41	D1	HS-	magnetite	2	41.3279	44.0993	7.52068	NaN
41	D2	HS-	magnetite	2	40.9365	46.5217	15.1563	NaN
41	D3	HS-	magnetite	2	40.2437	42.5273	6.19691	NaN
41	D4	HS-	magnetite	2	39.1373	32.3992	-18.2848	-3.58401
41	D5	HS-	magnetite	2	37.6107	36.2091	-3.80345	-4.60202
41	D6	HS-	magnetite	2	39.3095	51.0082	31.7459	NaN
42	D1	NH4+	magnetite	6	21.2518	72.934	46.7488	NaN
42	D2	NH4+	magnetite	6	20.8389	72.3573	46.6006	NaN
42	D3	NH4+	magnetite	6	20.1045	68.2934	43.589	NaN
42	D4	NH4+	magnetite	6	18.9234	38.2594	17.4903	NaN
42	D5	NH4+	magnetite	6	17.279	47.3198	27.1732	NaN
42	D6	NH4+	magnetite	6	19.1078	90.1532	64.2636	NaN
43	D1	pyrite	CO	48	-36.7892	-27.2684	1.0765	NA
43	D2	pyrite	CO	48	-37.0684	-33.7728	0.372623	NA
43	D3	pyrite	CO	48	-37.5909	-18.6876	2.13735	NA
43	D4	pyrite	CO	48	-38.4982	-26.7673	1.32639	NA
43	D5	pyrite	CO	48	-39.8944	-31.2582	0.976474	NA
43	D6	pyrite	CO	48	-38.3512	0.96806	4.44574	NA
44	D1	pyrite	HCO3-	16	-28.723	-9.0554	6.67132	NA
44	D2	pyrite	HCO3-	16	-28.6154	-10.6158	6.10554	NA
44	D3	pyrite	HCO3-	16	-28.4268	-7.4336	7.12098	NA
44	D4	pyrite	HCO3-	16	-28.13	-9.7499	6.2346	NA
44	D5	pyrite	HCO3-	16	-27.7282	-9.7799	6.08813	NA
44	D6	pyrite	HCO3-	16	-28.1759	0.9042	9.86407	NA
45	D1	pyrite	NO3-	16	146.491	-24.058	-57.851	-3.62599
45	D2	pyrite	NO3-	16	145.312	-27.037	-58.4612	-3.60353
45	D3	pyrite	NO3-	16	143.212	-23.2262	-56.4566	-3.67629
45	D4	pyrite	NO3-	16	139.832	-34.1885	-59.0284	-3.05094
45	D5	pyrite	NO3-	16	135.11	-27.8679	-55.2827	-3.26871
45	D6	pyrite	NO3-	16	140.361	-21.6588	-54.9575	-3.71297
46	D1	siderite	CO	6	-83.5628	-58.7119	22.4787	NA
46	D2	siderite	CO	6	-83.0826	-60.7625	20.1895	NA
46	D3	siderite	CO	6	-82.24	-54.7556	24.8608	NA
46	D4	siderite	CO	6	-80.9135	-59.4541	19.4109	NA
46	D5	siderite	CO	6	-79.1204	-63.0634	14.5243	NA
46	D6	siderite	CO	6	-81.1184	-65.5704	14.0638	NA
47	D1	siderite	NO3-	2	-8.00995	-21.4417	-36.4488	-4.12765
47	D2	siderite	NO3-	2	-7.98574	-22.2266	-38.6444	-4.08434
47	D3	siderite	NO3-	2	-7.94549	-20.3765	-33.7331	-4.20097
47	D4	siderite	NO3-	2	-7.88805	-22.9763	-40.9439	-3.51084
47	D5	siderite	NO3-	2	-7.82244	-23.2022	-41.735	-3.69183
47	D6	siderite	NO3-	2	-7.89644	-24.6045	-45.3395	-4.09755
48	D1	siderite	SO4-2	8	-113.802	-75.8843	25.7236	NA
48	D2	siderite	SO4-2	8	-113.054	-79.5372	22.738	NA
48	D3	siderite	SO4-2	8	-111.736	-72.4216	26.6713	NA
48	D4	siderite	SO4-2	8	-109.648	-76.4482	22.5228	NA
48	D5	siderite	SO4-2	8	-106.797	-80.3559	17.9375	NA
48	D6	siderite	SO4-2	8	-109.971	-88.1543	14.8009	NA
